# Supplementary material for: Whole genome discovery of regulatory genes responsible for the response of chicken to heat stress
Source: Sci Rep. 2024 Mar 19;14:6544. doi: 10.1038/s41598-024-56757-0 (PMC10951342; doi:10.1038/s41598-024-56757-0)
Supplement: Supplementary file 1 — Supplementary Information 1. [file 41598_2024_56757_MOESM1_ESM.xlsx]

## Sheet: 145 novel lncRNA
Transcript ID	Gene id	class_code	chromosome	position
MSTRG.1063.4	MSTRG.1063	x	1	51070960-51112481
MSTRG.10674.1	MSTRG.10674	u	2	75803749-75809271
MSTRG.10705.1	MSTRG.10705	x	2	78242927-78262177
MSTRG.1100.2	MSTRG.1100	i	1	51449864-51501947
MSTRG.11279.1	MSTRG.11279	u	2	119893194-119894924
MSTRG.11524.1	MSTRG.11524	u	2	131031358-131034980
MSTRG.11525.5	MSTRG.11525	o	2	131036518-131040531
MSTRG.11526.2	MSTRG.11526	o	2	131036518-131040531
MSTRG.11526.3	MSTRG.11526	o	2	131036518-131040531
MSTRG.11527.1	MSTRG.11527	o	2	131044182-131049868
MSTRG.11527.3	MSTRG.11527	o	2	131044182-131049868
MSTRG.11527.4	MSTRG.11527	o	2	131044182-131049868
MSTRG.11528.6	MSTRG.11528	x	2	131044182-131049868
MSTRG.11591.1	MSTRG.11591	u	2	136523064-136595643
MSTRG.11855.3	MSTRG.11855	x	20	2146537-2172691
MSTRG.11979.10	MSTRG.11979	x	20	5840650-6058069
MSTRG.12034.1	MSTRG.12034	u	20	7984222-7993672
MSTRG.12289.2	MSTRG.12289	x	20	13087624-13101795
MSTRG.12950.1	MSTRG.12950	u	22	3830895-3860278
MSTRG.13444.2	MSTRG.13444	x	23	5839055-5890629
MSTRG.13826.5	MSTRG.13826	u	25	242765-260117
MSTRG.13868.2	MSTRG.13868	u	25	621252-626315
MSTRG.13868.7	MSTRG.13868	u	25	621252-626315
MSTRG.13889.8	MSTRG.13889	o	25	1468563-1509424
MSTRG.13969.1	MSTRG.13969	i	25	1948365-1964855
MSTRG.14393.1	MSTRG.14393	o	26	1669419-1680974
MSTRG.14654.7	MSTRG.14654	u	26	5395271-5397101
MSTRG.14655.3	MSTRG.14655	u	26	5395271-5397101
MSTRG.14655.5	MSTRG.14655	u	26	5395271-5397101
MSTRG.14870.1	MSTRG.14870	u	27	5555791-5557687
MSTRG.1494.1	MSTRG.1494	i	1	69011402-69090982
MSTRG.15979.1	MSTRG.15979	i	3	16757935-16846323
MSTRG.1610.1	MSTRG.1610	u	1	75346965-75364927
MSTRG.16173.4	MSTRG.16173	u	3	25252479-25305832
MSTRG.17041.6	MSTRG.17041	x	3	75847299-76033420
MSTRG.17262.2	MSTRG.17262	i	3	94991459-95064158
MSTRG.17361.1	MSTRG.17361	i	3	101927860-102036279
MSTRG.18039.11	MSTRG.18039	u	31	2473702-2505796
MSTRG.18044.2	MSTRG.18044	u	31	2507095-2574417
MSTRG.186.1	MSTRG.186	i	1	4774091-4822759
MSTRG.18655.3	MSTRG.18655	u	33	4983917-4998049
MSTRG.18669.3	MSTRG.18669	x	33	5207275-5226049
MSTRG.18748.2	MSTRG.18748	u	33	6052243-6052683
MSTRG.18749.2	MSTRG.18749	u	33	6052243-6052683
MSTRG.18765.3	MSTRG.18765	u	33	6160932-6162254
MSTRG.18782.16	MSTRG.18782	u	33	6240058-6288128
MSTRG.18827.1	MSTRG.18827	u	33	6489385-6489782
MSTRG.1928.4	MSTRG.1928	u	1	84770921-84791353
MSTRG.19559.1	MSTRG.19559	u	4	16731348-16744321
MSTRG.20057.1	MSTRG.20057	x	4	46361177-46416012
MSTRG.20313.1	MSTRG.20313	u	4	59913453-59945731
MSTRG.20661.8	MSTRG.20661	i	4	79788783-79854188
MSTRG.20662.12	MSTRG.20662	o	4	79788783-79854188
MSTRG.21098.3	MSTRG.21098	u	5	1051609-1088412
MSTRG.21144.3	MSTRG.21144	x	5	1838320-1851878
MSTRG.21163.6	MSTRG.21163	x	5	2963812-3014137
MSTRG.21207.9	MSTRG.21207	i	5	7164775-7254458
MSTRG.21260.2	MSTRG.21260	u	5	9243938-9480993
MSTRG.21323.4	MSTRG.21323	u	5	11956404-12021911
MSTRG.21588.4	MSTRG.21588	u	5	19507909-19612661
MSTRG.21713.1	MSTRG.21713	u	5	24849758-24855121
MSTRG.21734.2	MSTRG.21734	u	5	25427165-25551996
MSTRG.22053.3	MSTRG.22053	o	5	38847494-39113949
MSTRG.22066.9	MSTRG.22066	x	5	39359141-39397886
MSTRG.2210.4	MSTRG.2210	u	1	106441964-106454239
MSTRG.22168.1	MSTRG.22168	u	5	45028791-45030543
MSTRG.22168.2	MSTRG.22168	u	5	45028791-45030543
MSTRG.22169.1	MSTRG.22169	u	5	45028791-45030543
MSTRG.22211.1	MSTRG.22211	u	5	45795125-45806212
MSTRG.22575.1	MSTRG.22575	u	5	59643962-59690594
MSTRG.23320.1	MSTRG.23320	x	6	27530729-27602108
MSTRG.23650.3	MSTRG.23650	i	7	7259146-7325432
MSTRG.24018.6	MSTRG.24018	i	7	22261122-22298170
MSTRG.24175.14	MSTRG.24175	x	7	28256044-28285866
MSTRG.24662.15	MSTRG.24662	o	8	12066936-12172520
MSTRG.24662.5	MSTRG.24662	i	8	12066936-12172520
MSTRG.25169.2	MSTRG.25169	x	8	29404891-29420814
MSTRG.25483.5	MSTRG.25483	i	9	10461218-10571430
MSTRG.25936.20	MSTRG.25936	x	AADN05001176.1	0-3149
MSTRG.25936.25	MSTRG.25936	x	AADN05001176.1	0-3149
MSTRG.25936.34	MSTRG.25936	x	AADN05001176.1	0-3149
MSTRG.25936.49	MSTRG.25936	x	AADN05001176.1	0-3149
MSTRG.25936.56	MSTRG.25936	x	AADN05001176.1	0-3149
MSTRG.25936.63	MSTRG.25936	x	AADN05001176.1	0-3149
MSTRG.25936.66	MSTRG.25936	x	AADN05001176.1	0-3149
MSTRG.25936.73	MSTRG.25936	x	AADN05001176.1	0-3149
MSTRG.25937.11	MSTRG.25937	o	AADN05001176.1	0-3149
MSTRG.25937.16	MSTRG.25937	o	AADN05001176.1	0-3149
MSTRG.25993.13	MSTRG.25993	x	AADN05001396.1	20-4028
MSTRG.25993.3	MSTRG.25993	x	AADN05001396.1	20-4028
MSTRG.25993.7	MSTRG.25993	x	AADN05001396.1	20-4028
MSTRG.26061.1	MSTRG.26061	u	KZ626833.1	10288-16000
MSTRG.26154.2	MSTRG.26154	u	KZ626835.1	40989-47791
MSTRG.26154.4	MSTRG.26154	u	KZ626835.1	40989-47791
MSTRG.26154.7	MSTRG.26154	u	KZ626835.1	40989-47791
MSTRG.26175.23	MSTRG.26175	i	MSTRG.26175.23	1161486-1186268
MSTRG.26296.1	MSTRG.26296	u	KZ626837.1	1679017-1680187
MSTRG.26297.1	MSTRG.26297	u	KZ626837.1	1679017-1680187
MSTRG.26305.16	MSTRG.26305	u	KZ626837.1	1734341-1799835
MSTRG.26398.13	MSTRG.26398	u	KZ626839.1	158592-164321
MSTRG.26398.14	MSTRG.26398	u	KZ626839.1	158592-164321
MSTRG.26398.16	MSTRG.26398	u	KZ626839.1	158592-164321
MSTRG.26398.18	MSTRG.26398	u	KZ626839.1	158592-164321
MSTRG.26400.10	MSTRG.26400	u	KZ626839.1	158592-164321
MSTRG.26400.2	MSTRG.26400	u	KZ626839.1	158592-164321
MSTRG.26400.4	MSTRG.26400	u	KZ626839.1	158592-164321
MSTRG.27847.3	MSTRG.27847	u	Z	78846776-78857847
MSTRG.2832.4	MSTRG.2832	i	1	145387485-145689444
MSTRG.2917.1	MSTRG.2917	x	1	155290717-155308629
MSTRG.2971.1	MSTRG.2971	u	1	166783534-166807932
MSTRG.3531.4	MSTRG.3531	i	1	195571821-195602083
MSTRG.4158.4	MSTRG.4158	x	10	15027718-15113883
MSTRG.4631.6	MSTRG.4631	u	11	5953275-6187342
MSTRG.47.7	MSTRG.47	i	1	415052-710201		71
MSTRG.4831.2	MSTRG.4831	o	11	16523347-16536235
MSTRG.5272.2	MSTRG.5272	u	12	6697176-6782131
MSTRG.540.1	MSTRG.540	u	1	30793740-30832126
MSTRG.56.22	MSTRG.56	x	1	813322-834505
MSTRG.56.23	MSTRG.56	x	1	813322-834505
MSTRG.56.24	MSTRG.56	x	1	813322-834505
MSTRG.56.25	MSTRG.56	x	1	813322-834505
MSTRG.56.26	MSTRG.56	x	1	813322-834505
MSTRG.56.29	MSTRG.56	x	1	813322-834505
MSTRG.5628.13	MSTRG.5628	x	12	20327305-20330937
MSTRG.57.21	MSTRG.57	o	1	813322-834505
MSTRG.57.27	MSTRG.57	o	1	813322-834505
MSTRG.57.41	MSTRG.57	o	1	813322-834505
MSTRG.57.59	MSTRG.57	o	1	813322-834505
MSTRG.5852.3	MSTRG.5852	x	13	9946544-9957454
MSTRG.6049.4	MSTRG.6049	u	13	14367055-14536811
MSTRG.6420.3	MSTRG.6420	u	14	4730659-4763853
MSTRG.6544.1	MSTRG.6544	u	14	6814416-6815018
MSTRG.6677.4	MSTRG.6677	x	14	9457426-9466267
MSTRG.7027.14	MSTRG.7027	i	15	1292444-1541582
MSTRG.7074.2	MSTRG.7074	x	15	4053656-4075080
MSTRG.7498.1	MSTRG.7498	u	15	10984373-11046800
MSTRG.7587.20	MSTRG.7587	o	16	500098-507489
MSTRG.7723.22	MSTRG.7723	x	16	2272153-2478250
MSTRG.7723.24	MSTRG.7723	i	16	2272153-2478250
MSTRG.777.1	MSTRG.777	i	1	45700473-45722994
MSTRG.7838.2	MSTRG.7838	x	17	781740-814993
MSTRG.8492.11	MSTRG.8492	x	18	6406663-6433666
MSTRG.8494.3	MSTRG.8494	o	18	6406663-6433666
MSTRG.9324.4	MSTRG.9324	x	19	9717093-9741318
MSTRG.9600.18	MSTRG.9600	u	2	6325219-6552589
