# Supplementary material for: Whole genome discovery of regulatory genes responsible for the response of chicken to heat stress
Source: Sci Rep. 2024 Mar 19;14:6544. doi: 10.1038/s41598-024-56757-0 (PMC10951342; doi:10.1038/s41598-024-56757-0)
Supplement: Supplementary file 2 — Supplementary Information 2. [file 41598_2024_56757_MOESM2_ESM.xlsx]

## Sheet: Sheet3
protein coding	exon average		lncRNA	exon average		gene	exon average		novel-lncRNA	lncRNA							novel-lncRNA	protein coding
MSTRG.19559.1	-0.479255		ENSGALT00000103644	-1.17574		LYRM4	0.20307		-0.479255	-1.17574							-0.479255	0.20307
MSTRG.11526.2	-0.391895		ENSGALT00000071608	-0.77999		BDKRB2	0.614975		-0.391895	-0.77999							-0.391895	0.614975
MSTRG.56.22	-0.327107		ENSGALT00000105991	-0.754816		ARPC5L	1.19262		-0.327107	-0.754816							-0.327107	1.19262
MSTRG.14655.3	-0.22125		ENSGALT00000096376	-0.122035		NCAM2	1.33231		-0.22125	-0.122035							-0.22125	1.33231
MSTRG.186.1	-0.170022		ENSGALT00000106894	-0.110262		RAC2	1.62531		-0.170022	-0.110262							-0.170022	1.62531
MSTRG.24662.15	-0.01811		ENSGALT00000090689	-0.0853109		HTR2C	1.68127		-0.01811	-0.0853109							-0.01811	1.68127
MSTRG.1491.2	-0.00059601		ENSGALT00000107381	0.162702		MAP3K7	2.99912		-0.00059601	0.162702							-0.00059601	2.99912
MSTRG.22168.1	0.0242114		ENSGALT00000102117	0.236933		GMPS	3.17626		0.0242114	0.236933							0.0242114	3.17626
MSTRG.22168.2	0.0262888		ENSGALT00000103379	0.259352		HSPA5	3.3078		0.0262888	0.259352							0.0262888	3.3078
MSTRG.1100.2	0.357523		ENSGALT00000094676	0.270479		SSR3	3.41246		0.357523	0.270479							0.357523	3.41246
									Anova: Single Factor								Anova: Single Factor
									SUMMARY								SUMMARY
									Groups	Count	Sum	Average	Variance				Groups	Count	Sum	Average	Variance
									-0.479255	9	-0.720956	-0.0801062	0.0512643				-0.479255	9	-0.720956	-0.0801062	0.0512643
									-1.17574	9	-0.922948	-0.10255	0.167605				0.20307	9	19.3421	2.14913	1.14313
									ANOVA								ANOVA
									Source of Variation	SS	df	MS	F	P-value	F crit		Source of Variation	SS	df	MS	F	P-value	F crit
									Between Groups	0.00226671	1	0.00226671	0.0207129	0.887361	4.494		Between Groups	22.3626	1	22.3626	37.4461	1.47968e-05	4.494
									Within Groups	1.75096	16	0.109435					Within Groups	9.55512	16	0.597195
									Total	1.75322	17						Total	31.9178	17
