# Supplementary material for: Whole genome discovery of regulatory genes responsible for the response of chicken to heat stress
Source: Sci Rep. 2024 Mar 19;14:6544. doi: 10.1038/s41598-024-56757-0 (PMC10951342; doi:10.1038/s41598-024-56757-0)
Supplement: Supplementary file 3 — Supplementary Information 3. [file 41598_2024_56757_MOESM3_ESM.xlsx]

## Sheet: Sheet2
TranscriptID	bio_type	gene name	geneid	P-adj
ENSGALT00000001476	protein_coding	HSPA5	ENSGALG00000001000	2.99768e-10
ENSGALT00000088207	protein_coding	HSP90AA1	ENSGALG00000033212	4.18428e-09
ENSGALT00000073246	protein_coding	NA	ENSGALG00000033498	1.17213e-07
ENSGALT00000080145	protein_coding	NRK	ENSGALG00000008970	0.000215407
ENSGALT00000070690	protein_coding	PDCD6IP	ENSGALG00000033500	0.000446614
ENSGALT00000017665	protein_coding	AREG	ENSGALG00000010866	0.000655764
ENSGALT00000094354	protein_coding	NA	ENSGALG00000053107	0.000762512
ENSGALT00000104809	protein_coding	LYRM4	ENSGALG00000051665	0.00164154
ENSGALT00000006978	protein_coding	KCNJ2	ENSGALG00000004376	0.00222685
ENSGALT00000008506	protein_coding	ACKR2	ENSGALG00000005305	0.00253155
ENSGALT00000012701	protein_coding	KIAA1841	ENSGALG00000007825	0.00393026
ENSGALT00000060234	protein_coding	HSPA8	ENSGALG00000006512	0.00400723
ENSGALT00000090181	protein_coding	NDUFB1	ENSGALG00000028537	0.00486294
ENSGALT00000081746	protein_coding	FAM103A1	ENSGALG00000006010	0.00554898
ENSGALT00000004936	protein_coding	ZFAND2A	ENSGALG00000003122	0.00563931
ENSGALT00000107611	protein_coding	SPATA7	ENSGALG00000010607	0.00735445
ENSGALT00000013668	protein_coding	VBP1	ENSGALG00000008389	0.00739542
ENSGALT00000055193	protein_coding	NA	ENSGALG00000034065	0.00739542
ENSGALT00000095783	protein_coding	NA	ENSGALG00000043336	0.00762008
ENSGALT00000075460	protein_coding	NA	ENSGALG00000041030	0.00818914
ENSGALT00000104377	protein_coding	NEO1	ENSGALG00000001774	0.00945381
ENSGALT00000001988	protein_coding	NFRKB	ENSGALG00000001306	0.0105098
ENSGALT00000077270	protein_coding	GNGT2	ENSGALG00000031205	0.0113039
ENSGALT00000002784	protein_coding	JMJD6	ENSGALG00000001802	0.0115851
ENSGALT00000067692	protein_coding	TMC7	ENSGALG00000006889	0.0119886
ENSGALT00000013980	protein_coding	TUBB4B	ENSGALG00000008586	0.0144117
ENSGALT00000076096	protein_coding	RPP40	ENSGALG00000036074	0.0190803
ENSGALT00000103949	protein_coding	PSEN1	ENSGALG00000009320	0.0204534
ENSGALT00000102392	protein_coding	AGAP3	ENSGALG00000043576	0.028097
ENSGALT00000024891	protein_coding	ABCA1	ENSGALG00000015433	0.0335831
ENSGALT00000014121	protein_coding	SLC25A5	ENSGALG00000008675	0.0340685
ENSGALT00000060943	protein_coding	CBLL1	ENSGALG00000038981	0.0344011
ENSGALT00000018623	protein_coding	AMDHD1	ENSGALG00000011414	0.0351796
ENSGALT00000051952	protein_coding	NA	ENSGALG00000030179	0.0359188
ENSGALT00000015358	protein_coding	BAG3	ENSGALG00000009433	0.0360445
ENSGALT00000102526	protein_coding	OXSR1	ENSGALG00000005979	0.0461707
ENSGALT00000103699	protein_coding	NA	ENSGALG00000051538	0.0469242
ENSGALT00000083572	protein_coding	CFAP100	ENSGALG00000044610	0.0469847
ENSGALT00000106145	lncRNA	NA	ENSGALG00000051044	0.00551574
ENSGALT00000104853	lncRNA	NA	ENSGALG00000033973	0.0178962
ENSGALT00000106982	lncRNA	NA	ENSGALG00000051887	0.0338979

## Sheet: Sheet3
TranscriptID	bio_type	gene name	geneid	P-adj
ENSGALT00000032023	protein_coding	MRPL35	ENSGALG00000022950	1.98296e-11
ENSGALT00000006717	protein_coding	HKDC1	ENSGALG00000021039	4.53463e-11
ENSGALT00000024242	protein_coding	NA	ENSGALG00000015032	1.94212e-08
ENSGALT00000060234	protein_coding	HSPA8	ENSGALG00000006512	1.55242e-07
ENSGALT00000078758	protein_coding	NELFB	ENSGALG00000008532	1.38624e-06
ENSGALT00000051025	protein_coding	EIF4E	ENSGALG00000042112	2.33823e-06
ENSGALT00000069551	protein_coding	AOC1	ENSGALG00000036190	3.46e-06
ENSGALT00000030382	protein_coding	NA	ENSGALG00000015701	4.79259e-06
ENSGALT00000107880	protein_coding	NA	ENSGALG00000052983	6.78827e-06
ENSGALT00000100748	protein_coding	EIF4E	ENSGALG00000042112	1.20773e-05
ENSGALT00000001476	protein_coding	HSPA5	ENSGALG00000001000	1.33833e-05
ENSGALT00000014166	protein_coding	CUBN	ENSGALG00000008704	2.60502e-05
ENSGALT00000037175	protein_coding	PHLPP1	ENSGALG00000012888	3.22513e-05
ENSGALT00000018083	protein_coding	FAP	ENSGALG00000011099	0.00010956
ENSGALT00000096193	protein_coding	NA	ENSGALG00000050631	0.000247901
ENSGALT00000102962	protein_coding	DNAJC6	ENSGALG00000011041	0.000326229
ENSGALT00000043721	protein_coding	MMGT1	ENSGALG00000027199	0.000371174
ENSGALT00000068586	protein_coding	MFSD6	ENSGALG00000041884	0.000504017
ENSGALT00000013905	protein_coding	NELFB	ENSGALG00000008532	0.000520446
ENSGALT00000010035	protein_coding	PRKAG2	ENSGALG00000006219	0.00190451
ENSGALT00000107543	protein_coding	SYDE1	ENSGALG00000050416	0.00190451
ENSGALT00000007950	protein_coding	BTK	ENSGALG00000004958	0.0026542
ENSGALT00000103749	protein_coding	DNM1	ENSGALG00000004852	0.00283878
ENSGALT00000027142	protein_coding	SEPTIN10	ENSGALG00000016811	0.0029695
ENSGALT00000098941	protein_coding	RPS24	ENSGALG00000004871	0.00357318
ENSGALT00000084070	protein_coding	NA	ENSGALG00000044279	0.00422779
ENSGALT00000052535	protein_coding	TMTC2	ENSGALG00000010975	0.00499677
ENSGALT00000101064	lncRNA	NA	ENSGALG00000041397	4.71364e-05
ENSGALT00000093634	lncRNA	NA	ENSGALG00000049809	0.000532138
ENSGALT00000093133	lncRNA	NA	ENSGALG00000054813	0.00160857
ENSGALT00000095990	lncRNA	NA	ENSGALG00000048248	0.00245809
ENSGALT00000105615	lncRNA	NA	ENSGALG00000043076	0.00283878

## Sheet: Sheet4
TranscriptID	bio_type	gene name	geneid	P-adj
ENSGALT00000070613	protein_coding	ENSA	ENSGALG00000037480	3.10441e-29
ENSGALT00000010127	protein_coding	NA	ENSGALG00000027716	2.14962e-24
ENSGALT00000061514	protein_coding	NBEAL2	ENSGALG00000039120	7.7506e-23
ENSGALT00000016264	protein_coding	CRIPT	ENSGALG00000010014	5.91965e-20
ENSGALT00000088645	protein_coding	HMGCL	ENSGALG00000004057	5.27075e-15
ENSGALT00000046424	protein_coding	HEPH	ENSGALG00000037410	1.68285e-11
ENSGALT00000067313	protein_coding	FAM213A	ENSGALG00000002421	1.97659e-10
ENSGALT00000076211	protein_coding	NECAP1	ENSGALG00000037656	1.97659e-10
ENSGALT00000093712	protein_coding	NA	ENSGALG00000000816	5.06665e-10
ENSGALT00000044955	protein_coding	TFAP4	ENSGALG00000027823	2.05262e-09
ENSGALT00000063660	protein_coding	PPP2R5C	ENSGALG00000029996	2.24249e-09
ENSGALT00000106741	protein_coding	UBXN7	ENSGALG00000006385	1.51947e-06
ENSGALT00000025610	protein_coding	PHIP	ENSGALG00000015889	6.17188e-06
ENSGALT00000076596	protein_coding	INHBA	ENSGALG00000034616	1.17598e-05
ENSGALT00000073201	protein_coding	GLCCI1	ENSGALG00000035239	1.98151e-05
ENSGALT00000010272	protein_coding	SPTY2D1	ENSGALG00000006355	4.72103e-05
ENSGALT00000097897	protein_coding	NEBL	ENSGALG00000037769	4.81047e-05
ENSGALT00000093812	protein_coding	BEND5	ENSGALG00000036909	5.93819e-05
ENSGALT00000036273	protein_coding	NA	ENSGALG00000005024	6.201e-05
ENSGALT00000037512	protein_coding	DYNC1H1	ENSGALG00000011330	6.81332e-05
ENSGALT00000026207	protein_coding	NA	ENSGALG00000016251	8.89958e-05
ENSGALT00000093835	protein_coding	PODXL	ENSGALG00000006409	0.000147074
ENSGALT00000088979	protein_coding	GTF2B	ENSGALG00000006205	0.000163854
ENSGALT00000105905	protein_coding	COX11	ENSGALG00000027190	0.000330458
ENSGALT00000025209	protein_coding	HTT	ENSGALG00000015635	0.000332898
ENSGALT00000080964	protein_coding	NR3C1	ENSGALG00000032992	0.000343058
ENSGALT00000005447	protein_coding	PLEKHM2	ENSGALG00000003439	0.00038563
ENSGALT00000020934	protein_coding	AKR1D1	ENSGALG00000012834	0.000390589
ENSGALT00000098874	protein_coding	HIPK2	ENSGALG00000012792	0.000460554
ENSGALT00000034466	protein_coding	GPRC5C	ENSGALG00000021362	0.000572811
ENSGALT00000079087	protein_coding	NCALD	ENSGALG00000032518	0.000660688
ENSGALT00000033880	protein_coding	SPECC1L	ENSGALG00000006648	0.000852306
ENSGALT00000057964	protein_coding	NR2F6	ENSGALG00000043010	0.000939665
ENSGALT00000104096	protein_coding	PAFAH2	ENSGALG00000021658	0.000939665
ENSGALT00000037980	protein_coding	XRCC6	ENSGALG00000011932	0.00226678
ENSGALT00000011341	protein_coding	NA	ENSGALG00000007007	0.002905
ENSGALT00000023943	protein_coding	PRKAA1	ENSGALG00000014832	0.002905
ENSGALT00000057481	protein_coding	ITGA6	ENSGALG00000034007	0.00324733
ENSGALT00000003691	protein_coding	AP3S1	ENSGALG00000002341	0.00373351
ENSGALT00000068059	protein_coding	CLK4	ENSGALG00000006057	0.00449031
ENSGALT00000096142	protein_coding	NOX1	ENSGALG00000006707	0.00481138
ENSGALT00000021368	protein_coding	LOXL4	ENSGALG00000013090	0.00532688
ENSGALT00000051936	protein_coding	NACA	ENSGALG00000033609	0.00609847
ENSGALT00000105886	protein_coding	TRIM9	ENSGALG00000012367	0.00759151
ENSGALT00000096757	protein_coding	DGLUCY	ENSGALG00000010703	0.00829891
ENSGALT00000075791	protein_coding	KIAA0232	ENSGALG00000015538	0.0088049
ENSGALT00000012890	protein_coding	KCTD2	ENSGALG00000007934	0.0089185
ENSGALT00000013144	protein_coding	NAMPTP1	ENSGALG00000008098	0.00962117
ENSGALT00000088161	protein_coding	ENO1	ENSGALG00000002377	0.00962117
ENSGALT00000088887	protein_coding	RPN1	ENSGALG00000005907	0.0104519
ENSGALT00000044862	protein_coding	CDKN2B	ENSGALG00000026137	0.0118237
ENSGALT00000005458	protein_coding	MGST3	ENSGALG00000003445	0.0136907
ENSGALT00000034233	protein_coding	KCNB1	ENSGALG00000004758	0.0141218
ENSGALT00000082991	protein_coding	MTFMT	ENSGALG00000007353	0.0153296
ENSGALT00000105049	protein_coding	NA	ENSGALG00000052375	0.0222724
ENSGALT00000048698	protein_coding	VPS4B	ENSGALG00000012879	0.0245849
ENSGALT00000095476	protein_coding	PARP12	ENSGALG00000046187	0.0247079
ENSGALT00000019302	protein_coding	WDR89	ENSGALG00000011827	0.0252683
ENSGALT00000089197	protein_coding	ACTB	ENSGALG00000009621	0.0268734
ENSGALT00000062476	protein_coding	KIF21A	ENSGALG00000007098	0.0278113
ENSGALT00000074363	protein_coding	NA	ENSGALG00000036806	0.0294598
ENSGALT00000092445	protein_coding	OGFR	ENSGALG00000005609	0.0301331
ENSGALT00000051780	protein_coding	POLR1B	ENSGALG00000032273	0.0315085
ENSGALT00000012934	protein_coding	HN1	ENSGALG00000007965	0.0317006
ENSGALT00000105037	protein_coding	KIAA0513	ENSGALG00000025938	0.0317421
ENSGALT00000007462	protein_coding	IPPK	ENSGALG00000004684	0.0351482
ENSGALT00000008754	protein_coding	PIK3CB	ENSGALG00000005505	0.035919
ENSGALT00000038802	protein_coding	ZNF385B	ENSGALG00000009012	0.035919
ENSGALT00000054070	protein_coding	RPP25L	ENSGALG00000038723	0.035919
ENSGALT00000105397	protein_coding	K123	ENSGALG00000041978	0.035919
ENSGALT00000015877	protein_coding	SLC7A11	ENSGALG00000009758	0.0362478
ENSGALT00000054539	protein_coding	MRPS18A	ENSGALG00000010296	0.0362478
ENSGALT00000049654	protein_coding	ENO1	ENSGALG00000002377	0.0362717
ENSGALT00000105926	protein_coding	HACE1	ENSGALG00000015415	0.0363458
ENSGALT00000104157	protein_coding	DMD	ENSGALG00000016281	0.0364048
ENSGALT00000040656	protein_coding	SMCR8	ENSGALG00000024082	0.0375682
ENSGALT00000063232	protein_coding	TSTA3	ENSGALG00000031525	0.0375864
ENSGALT00000014236	protein_coding	ITGA8	ENSGALG00000008747	0.0382824
ENSGALT00000073914	protein_coding	ZC3H14	ENSGALG00000010622	0.0382824
ENSGALT00000100634	protein_coding	MACC1	ENSGALG00000010868	0.0382824
ENSGALT00000010632	protein_coding	LSP1P1	ENSGALG00000006583	0.0387595
ENSGALT00000096631	protein_coding	ELN	ENSGALG00000032220	0.0390394
ENSGALT00000048814	protein_coding	NA	ENSGALG00000032336	0.0398602
ENSGALT00000086462	protein_coding	FUBP1	ENSGALG00000008939	0.0398602
ENSGALT00000017638	protein_coding	C8B	ENSGALG00000010853	0.0409781
ENSGALT00000085126	protein_coding	KCTD20	ENSGALG00000000511	0.0412758
ENSGALT00000081307	protein_coding	STT3B	ENSGALG00000011465	0.0415002
ENSGALT00000059084	protein_coding	ENTPD2	ENSGALG00000039696	0.0425295
ENSGALT00000092416	protein_coding	ARHGEF7	ENSGALG00000031009	0.0427561
ENSGALT00000045292	protein_coding	SDCBP2	ENSGALG00000028347	0.0431081
ENSGALT00000047406	protein_coding	KIRREL1	ENSGALG00000029528	0.0431081
ENSGALT00000108263	protein_coding	NA	ENSGALG00000034688	0.0431081
ENSGALT00000097738	protein_coding	NCAPH2	ENSGALG00000054793	0.0440791
ENSGALT00000017033	protein_coding	AHSA1	ENSGALG00000010463	0.0441585
ENSGALT00000095031	protein_coding	DTWD1	ENSGALG00000005673	0.0442199
ENSGALT00000095589	protein_coding	SH2D3C	ENSGALG00000005036	0.0442199
ENSGALT00000066196	protein_coding	TLK2	ENSGALG00000000410	0.0461698
ENSGALT00000093818	protein_coding	TAX1BP1	ENSGALG00000042822	0.0464086
ENSGALT00000000092	protein_coding	SPR	ENSGALG00000000067	0.0475854
ENSGALT00000012116	protein_coding	SLC24A1	ENSGALG00000007495	0.0478774
ENSGALT00000087447	protein_coding	NTAN1	ENSGALG00000040905	0.0479008
ENSGALT00000045342	protein_coding	PLPP2	ENSGALG00000026834	0.048869
ENSGALT00000012737	protein_coding	ATRX	ENSGALG00000007843	0.0491345
ENSGALT00000098281	protein_coding	TTC13	ENSGALG00000032780	0.0491345
ENSGALT00000061698	protein_coding	IDH2	ENSGALG00000034434	0.0491402
ENSGALT00000095862	protein_coding	NFE2L2	ENSGALG00000009240	0.0491643
ENSGALT00000094532	lncRNA	NA	ENSGALG00000053368	5.68087e-08
ENSGALT00000102301	lncRNA	NA	ENSGALG00000047001	0.000518454
ENSGALT00000105814	lncRNA	NA	ENSGALG00000031361	0.000854532
ENSGALT00000101165	lncRNA	NA	ENSGALG00000051524	0.00962117
ENSGALT00000047445	lncRNA	NA	ENSGALG00000029565	0.0172601
ENSGALT00000095883	lncRNA	NA	ENSGALG00000047810	0.0226216
ENSGALT00000101407	lncRNA	NA	ENSGALG00000048850	0.0243973
ENSGALT00000102895	lncRNA	NA	ENSGALG00000046985	0.0262362

## Sheet: Sheet5
TranscriptID	bio_type	gene name	geneid	P-adj
ENSGALT00000056965	protein_coding	ZNF330	ENSGALG00000009868	8.40644e-06
ENSGALT00000046245	protein_coding	ZNF207	ENSGALG00000003454	7.11688e-06
ENSGALT00000096508	protein_coding	ZBTB7A	ENSGALG00000025907	0.000975305
ENSGALT00000066293	protein_coding	UGT8	ENSGALG00000012018	0.00789175
ENSGALT00000094889	protein_coding	TMEM132A	ENSGALG00000031067	0.00667909
ENSGALT00000084217	protein_coding	TIMD4	ENSGALG00000003876	0.0217618
ENSGALT00000089609	protein_coding	SNRPA1	ENSGALG00000007170	9.35256e-06
ENSGALT00000038572	protein_coding	SLC10A7	ENSGALG00000010006	0.000611136
ENSGALT00000007127	protein_coding	SEMA3G	ENSGALG00000004476	0.0219284
ENSGALT00000066014	protein_coding	PUM3	ENSGALG00000010178	0.0143929
ENSGALT00000051455	protein_coding	PTGES3L	ENSGALG00000038129	0.0493368
ENSGALT00000022837	protein_coding	PPFIBP1	ENSGALG00000014106	0.0226524
ENSGALT00000091256	protein_coding	PLXNB3	ENSGALG00000006526	0.0114544
ENSGALT00000072309	protein_coding	PHKA1	ENSGALG00000004801	0.00022849
ENSGALT00000004432	protein_coding	PACSIN1	ENSGALG00000002802	0.0143929
ENSGALT00000068204	protein_coding	NIPAL3	ENSGALG00000004268	0.0476144
ENSGALT00000094715	protein_coding	NFE2L2	ENSGALG00000009240	0.000975305
ENSGALT00000027507	protein_coding	NEK3	ENSGALG00000017024	0.0345803
ENSGALT00000076211	protein_coding	NECAP1	ENSGALG00000037656	0.000500861
ENSGALT00000069645	protein_coding	NBN	ENSGALG00000037686	0.00198821
ENSGALT00000060423	protein_coding	NAA50	ENSGALG00000033889	0.0163327
ENSGALT00000097740	protein_coding	NAA35	ENSGALG00000012598	0.00143251
ENSGALT00000017305	protein_coding	NA	ENSGALG00000010635	3.79517e-11
ENSGALT00000001149	protein_coding	NA	ENSGALG00000000791	0.000908355
ENSGALT00000009276	protein_coding	NA	ENSGALG00000005775	0.00104782
ENSGALT00000005779	protein_coding	NA	ENSGALG00000052952	0.00321425
ENSGALT00000085675	protein_coding	NA	ENSGALG00000030007	0.0176558
ENSGALT00000002733	protein_coding	MFSD11	ENSGALG00000001777	2.07921e-25
ENSGALT00000087596	protein_coding	MFF	ENSGALG00000003079	0.0113665
ENSGALT00000010632	protein_coding	LSP1P1	ENSGALG00000006583	0.0147916
ENSGALT00000101238	protein_coding	LRRFIP1	ENSGALG00000003862	0.0149841
ENSGALT00000034945	protein_coding	HMGCL	ENSGALG00000004057	0.000975305
ENSGALT00000018282	protein_coding	HACL1	ENSGALG00000011211	0.0152435
ENSGALT00000099671	protein_coding	GLUL	ENSGALG00000043754	4.09572e-05
ENSGALT00000048995	protein_coding	FUBP1	ENSGALG00000008939	0.00887848
ENSGALT00000017411	protein_coding	DGLUCY	ENSGALG00000010703	0.000430035
ENSGALT00000104141	protein_coding	COP1	ENSGALG00000004500	1.62496e-15
ENSGALT00000027349	protein_coding	CLN5	ENSGALG00000016917	9.77167e-06
ENSGALT00000038804	protein_coding	C9ORF152	ENSGALG00000023454	0.0204575
ENSGALT00000046644	protein_coding	C8G	ENSGALG00000040644	0.019809
ENSGALT00000105379	protein_coding	ATP2A3	ENSGALG00000001564	0.00489006
ENSGALT00000102831	protein_coding	ASB12	ENSGALG00000007594	0.00363229
ENSGALT00000104905	protein_coding	ARHGAP39	ENSGALG00000039346	0.046726
ENSGALT00000079560	protein_coding	ANKRD46	ENSGALG00000041445	0.0476144
ENSGALT00000033720	lncRNA	NA	ENSGALG00000020985	0.0406122
