# Supplementary material for: Whole genome discovery of regulatory genes responsible for the response of chicken to heat stress
Source: Sci Rep. 2024 Mar 19;14:6544. doi: 10.1038/s41598-024-56757-0 (PMC10951342; doi:10.1038/s41598-024-56757-0)
Supplement: Supplementary file 4 — Supplementary Information 4. [file 41598_2024_56757_MOESM4_ESM.xlsx]

## Sheet: meta-genes
TranscriptID	bio_type	gene name	geneid	log2(FC)	log2(FC)	log2(FC)	log2(FC)	P-value	P-value	P-value	P-value	meta analysis
ENSGALT00000000743	protein_coding	RNF113B	ENSGALG00000000538	1.43341	0.711179	4.7746	1.20065	0.23677	0.605166	0.00275963	0.494498	0.029291
ENSGALT00000000873	protein_coding	ELF3	ENSGALG00000000616	-2.11162	-1.12755	-1.18742	-1.06766	0.0331584	0.133597	0.100702	0.199964	0.0168526
ENSGALT00000001314	protein_coding	TAT	ENSGALG00000000893	0.413866	1.39802	1.02442	0.556231	0.343708	0.00531845	0.00191148	0.133899	0.00029842
ENSGALT00000001476	protein_coding	HSPA5	ENSGALG00000001000	-2.32632	-2.12976	-0.132927	-0.0930005	9.5848e-14	3.56746e-08	0.862206	0.780642	0
ENSGALT00000001712	protein_coding	FGFR3	ENSGALG00000015708	1.20795	0.0838216	2.08685	1.52145	0.345031	0.928104	0.0247921	0.0480878	0.0462349
ENSGALT00000002018	protein_coding	CYP1A2	ENSGALG00000001320	-0.0063331	-1.19866	-0.8914	-1.46567	0.991519	0.0537927	0.011178	0.053959	0.00802126
ENSGALT00000002550	protein_coding	PTPN9	ENSGALG00000001664	0.534101	1.99738	0.310367	0.233031	0.36053	0.00382652	0.366163	0.436034	0.0318038
ENSGALT00000002661	protein_coding	LRIG2	ENSGALG00000001733	0.722275	0.0381887	0.188816	0.256809	0.074685	0.906422	0.387386	0.000727372	0.00543267
ENSGALT00000002791	protein_coding	CUX1	ENSGALG00000021636	0.795301	1.7853	0.0951817	0.237976	0.41677	0.000895956	0.79935	0.326422	0.0179486
ENSGALT00000003570	protein_coding	KLHL24	ENSGALG00000002277	0.0996248	1.75272	1.03153	0.277473	0.865983	0.000452853	0.0664737	0.835432	0.0060002
ENSGALT00000003737	protein_coding	RUSC2	ENSGALG00000002371	0.913645	0.099027	1.5187	0.355049	0.34947	0.874342	0.00226	0.441896	0.0397483
ENSGALT00000003908	protein_coding	MAT1A	ENSGALG00000002479	0.0657559	0.819567	0.53222	0.0548097	0.727512	0.00465962	0.0478097	0.859952	0.0231263
ENSGALT00000004992	protein_coding	TXNDC11	ENSGALG00000003154	-3.45475	-0.608116	-0.337112	-0.700675	0.00344115	0.654792	0.329578	0.0812101	0.012712
ENSGALT00000006501	protein_coding	THSD4	ENSGALG00000004087	0.146872	2.6103	1.53043	0.0724504	0.83128	0.0102585	0.0307407	0.846775	0.0319744
ENSGALT00000006631	protein_coding	ADA	ENSGALG00000004170	-0.806754	-0.528437	-0.016863	-0.59208	0.0761408	0.310491	0.948047	0.00638515	0.0235601
ENSGALT00000006773	protein_coding	BLMH	ENSGALG00000004259	-0.0891112	-0.691219	-0.391612	-0.109101	0.782277	0.00133522	0.319267	0.244676	0.0158099
ENSGALT00000007164	protein_coding	TNIP1	ENSGALG00000004496	-0.554753	-0.66083	-0.1176	-0.231542	0.0454379	0.0251172	0.486934	0.29204	0.0257301
ENSGALT00000008104	protein_coding	MAP4K4	ENSGALG00000016781	0.157978	1.10325	0.180767	0.0123523	0.778679	0.000274779	0.547115	0.967698	0.0199785
ENSGALT00000008659	protein_coding	SELENOK	ENSGALG00000005391	-0.492618	-1.14867	-0.696375	-0.61517	0.148922	0.0441871	0.084313	0.00134622	0.000435108
ENSGALT00000009021	protein_coding	ARF4	ENSGALG00000005622	-0.524754	-0.44103	-0.0853621	-0.0413421	0.0223549	0.0427154	0.547773	0.793413	0.0488926
ENSGALT00000009308	protein_coding	CYP2C23b	ENSGALG00000005795	1.58945	1.94916	2.08339	0.950844	0.0680604	0.00530474	0.0184636	0.0613626	0.000267655
ENSGALT00000009964	protein_coding	ABCC8	ENSGALG00000006172	0.431469	3.63287	0.977499	0.196163	0.738989	0.00337066	0.123618	0.440298	0.0226813
ENSGALT00000010361	protein_coding	ABHD17C	ENSGALG00000006420	1.22351	0.711511	0.0465971	0.45813	0.00191301	0.289875	0.941337	0.0427172	0.00610706
ENSGALT00000010512	protein_coding	ZFAND6	ENSGALG00000006505	-0.388799	-0.285394	-2.98571	-1.65368	0.341462	0.138806	0.0146742	0.13781	0.0177402
ENSGALT00000010589	protein_coding	DYNC2I1	ENSGALG00000006558	1.88002	0.773865	0.488494	0.474594	0.05849	0.563612	0.0916451	0.108855	0.041815
ENSGALT00000011058	protein_coding	ITIH2	ENSGALG00000006833	0.656202	0.570528	0.00808109	0.31949	0.0515446	0.011735	0.984083	0.18279	0.0194152
ENSGALT00000011312	protein_coding	EEF2K	ENSGALG00000006982	0.296917	1.28147	0.760047	0.521217	0.455248	0.0188342	0.0181017	0.168512	0.00687882
ENSGALT00000011976	protein_coding	YIPF5	ENSGALG00000007404	-0.887921	-0.557315	-0.755151	-0.0360416	0.00150852	0.0496251	0.0125681	0.913599	0.000487024
ENSGALT00000012021	protein_coding	ARCN1	ENSGALG00000007430	-0.183818	-0.427553	-0.202149	-0.130254	0.421011	0.0130376	0.269319	0.277218	0.0484821
ENSGALT00000012890	protein_coding	KCTD2	ENSGALG00000007934	-0.145521	-0.0874696	-4.1093	-0.451156	0.523027	0.567251	3.65423e-05	0.515741	0.00213075
ENSGALT00000013285	protein_coding	ERLEC1	ENSGALG00000008172	-1.24386	-0.332808	-0.617947	-0.163828	0.0671028	0.591979	0.0135969	0.611144	0.0419202
ENSGALT00000013344	protein_coding	RELN	ENSGALG00000008193	1.72409	1.70122	1.5524	0.206344	0.0768317	0.0701784	0.00725328	0.564702	0.00606327
ENSGALT00000013485	protein_coding	PSMD10	ENSGALG00000008287	-0.0675395	-1.06013	-0.43446	-0.0224227	0.895658	0.179997	0.00107286	0.929151	0.0255541
ENSGALT00000014063	protein_coding	MRC1	ENSGALG00000008629	1.42927	0.551168	0.974537	0.120148	0.0504472	0.209256	0.0333051	0.630093	0.0319296
ENSGALT00000016249	protein_coding	EGLN3	ENSGALG00000010001	1.1724	1.03239	0.0981829	0.307669	0.101656	0.0136585	0.666282	0.173663	0.0255486
ENSGALT00000017154	protein_coding	RNF11	ENSGALG00000010539	-0.951337	-0.431659	-0.224434	-0.123188	0.00364853	0.106167	0.129343	0.469031	0.00635115
ENSGALT00000017157	protein_coding	BIRC6	ENSGALG00000010541	0.0920417	1.45688	0.497841	0.172152	0.867263	0.0638857	0.00655861	0.540421	0.0293791
ENSGALT00000017222	protein_coding	PPA2	ENSGALG00000010582	0.821816	0.0713406	1.38347	2.37722	0.436439	0.954379	0.109499	0.00223428	0.0185317
ENSGALT00000017266	protein_coding	CFAP97	ENSGALG00000010611	-1.18243	-0.338723	-5.61713	-3.25446	0.141459	0.652483	0.00146401	0.0396578	0.0020618
ENSGALT00000018051	protein_coding	GLRX5	ENSGALG00000011079	-0.340497	-0.550384	-0.182525	-0.275854	0.36226	0.0755655	0.148608	0.0544203	0.0319154
ENSGALT00000018623	protein_coding	AMDHD1	ENSGALG00000011414	-0.896646	-0.0823964	-0.272292	-0.821559	0.000222717	0.937225	0.24739	0.599912	0.00780029
ENSGALT00000019339	protein_coding	UBN2	ENSGALG00000011854	0.575905	0.227302	0.808771	0.19503	0.19594	0.618184	0.00168619	0.368913	0.0149305
ENSGALT00000019461	protein_coding	SNU13	ENSGALG00000011931	-0.350374	-0.660845	-0.123649	-0.257991	0.224116	0.0155789	0.534748	0.0851722	0.0253664
ENSGALT00000020462	protein_coding	PRPF40A	ENSGALG00000012526	0.0773149	1.7126	0.241887	0.198849	0.906813	0.00395236	0.299062	0.205974	0.0318546
ENSGALT00000020554	protein_coding	NAA20	ENSGALG00000012587	-0.889845	-0.600885	-0.412179	-0.385174	0.0471859	0.093831	0.377133	0.185028	0.0400832
ENSGALT00000020815	protein_coding	PAH	ENSGALG00000012754	0.698755	1.09806	0.486371	0.00115543	0.153694	0.000211092	0.230965	0.996102	0.00266249
ENSGALT00000020934	protein_coding	AKR1D1	ENSGALG00000012834	0.526848	0.237814	5.14348	1.7644	0.687683	0.731959	8.62878e-07	0.185765	7.07488e-05
ENSGALT00000021278	protein_coding	CECR2	ENSGALG00000013034	1.1611	1.5994	0.2403	0.655441	0.312551	0.00725363	0.59269	0.125515	0.0264297
ENSGALT00000021626	protein_coding	ABCC9	ENSGALG00000013244	1.34361	1.19814	0.871455	0.690058	0.0343923	0.386285	0.201749	0.105767	0.0378068
ENSGALT00000022477	protein_coding	SPIRE1	ENSGALG00000013817	1.39118	1.17809	0.394572	0.604041	0.0901427	0.277242	0.190978	0.0279732	0.0224375
ENSGALT00000023648	protein_coding	GLRX	ENSGALG00000027483	-0.759923	-0.662847	-0.534359	-0.0288862	0.127061	0.0107218	0.236323	0.953089	0.0398976
ENSGALT00000023705	protein_coding	PRRC1	ENSGALG00000014703	-0.921352	-0.888355	-0.518242	-1.29541	0.00130062	0.000746743	0.0605676	0.389455	2.47579e-05
ENSGALT00000024957	protein_coding	CD80	ENSGALG00000015474	1.78579	1.53973	0.772214	0.564042	0.00871882	0.112832	0.293412	0.396568	0.0201266
ENSGALT00000025252	protein_coding	HSPA13	ENSGALG00000019201	-0.550281	-0.820673	-0.326269	-0.764156	0.479901	0.123444	0.417266	0.00235233	0.01238
ENSGALT00000025319	protein_coding	NELFA	ENSGALG00000015699	0.0955574	0.556338	0.695643	0.323348	0.844623	0.0888802	0.0016606	0.0353087	0.00176981
ENSGALT00000026220	protein_coding	DYNLT3	ENSGALG00000016259	-0.803918	-0.293005	-0.124063	-0.209386	0.00672978	0.366748	0.692046	0.204171	0.0435046
ENSGALT00000026468	protein_coding	EIF1AX	ENSGALG00000016410	-0.353714	-0.22803	-0.314464	-0.29354	0.137982	0.39998	0.118898	0.0366473	0.0337838
ENSGALT00000026654	protein_coding	PHKA2	ENSGALG00000016518	0.124672	1.58503	0.347517	0.389323	0.742708	0.00389651	0.289024	0.124352	0.0188035
ENSGALT00000026848	protein_coding	INTS9	ENSGALG00000016631	1.95795	0.579863	0.605693	0.387618	0.00141404	0.436252	0.0360379	0.114896	0.00115638
ENSGALT00000027066	protein_coding	EIF5B	ENSGALG00000016764	-0.638146	-0.295139	-0.328987	-0.166676	0.000544751	0.515953	0.26644	0.354112	0.00694997
ENSGALT00000027682	protein_coding	GJA3	ENSGALG00000017137	0.579603	1.91417	1.58706	0.148986	0.655442	0.0104395	0.0727925	0.799436	0.0475579
ENSGALT00000027873	protein_coding	FZD4	ENSGALG00000017242	1.29695	0.519044	0.0505176	0.149693	0.00210719	0.00548312	0.878986	0.50139	0.00198179
ENSGALT00000030973	protein_coding	C6orf62	ENSGALG00000013628	0.250247	0.727242	0.286574	0.465158	0.283625	0.00296047	0.176715	0.149433	0.00608132
ENSGALT00000034212	protein_coding	TMEM254	ENSGALG00000021231	-0.452416	-0.222925	-0.035281	-0.0879614	0.078342	0.0129788	0.84328	0.47521	0.0482965
ENSGALT00000037175	protein_coding	PHLPP1	ENSGALG00000012888	0.781797	4.92685	1.01229	0.569131	0.234089	9.53151e-08	0.44455	0.635482	8.32149e-06
ENSGALT00000037512	protein_coding	DYNC1H1	ENSGALG00000011330	0.0806452	0.792679	0.561824	0.15232	0.749052	0.0138837	1.26075e-07	0.378509	9.38348e-07
ENSGALT00000039200	protein_coding	PIM3	ENSGALG00000023576	0.827384	0.523117	0.837679	0.202472	0.178474	0.321839	0.00288816	0.60462	0.018324
ENSGALT00000040063	protein_coding	CYP2C23a	ENSGALG00000049414	0.594215	0.485946	1.4995	1.03086	0.56293	0.677778	0.0143996	0.021459	0.0205516
ENSGALT00000040268	protein_coding	PNPLA7	ENSGALG00000008736	-1.15903	-0.475981	-0.205361	-3.32389	0.00959021	0.508761	0.840282	0.000227824	0.00052054
ENSGALT00000041398	protein_coding	BET1	ENSGALG00000024485	-1.14302	-1.07006	-0.608522	-0.448656	0.0217009	0.00242842	0.086181	0.239982	0.000588885
ENSGALT00000043009	protein_coding	SURF4	ENSGALG00000028265	-0.557458	-0.308926	-0.0737278	-0.154539	0.00553548	0.0256807	0.712167	0.284885	0.00739749
ENSGALT00000043264	protein_coding	SOCS3	ENSGALG00000027786	-1.36922	-0.805383	-1.19277	-0.254255	0.0782535	0.110992	0.0547136	0.680945	0.0413606
ENSGALT00000044058	protein_coding	CYP2U1	ENSGALG00000027908	1.25274	0.761613	0.886803	0.180382	0.00423324	0.0804579	0.0446909	0.629879	0.0032258
ENSGALT00000044677	protein_coding	NLGN3	ENSGALG00000005553	0.956924	1.50376	1.04001	0.422035	0.169916	0.0026182	0.240408	0.535073	0.0122372
ENSGALT00000045765	protein_coding	PSMD12	ENSGALG00000026225	-0.674084	-0.0747773	-0.331428	-0.344702	0.000727179	0.901095	0.229971	0.00563795	0.000482487
ENSGALT00000046125	protein_coding	TIMP3	ENSGALG00000028627	1.22891	0.972941	1.25059	0.457375	0.00977448	0.176165	0.0664261	0.365467	0.00972907
ENSGALT00000048925	protein_coding	ATP5J2	ENSGALG00000033001	-0.793215	-3.26984	-1.13157	-0.0854124	0.485212	0.000614034	0.126774	0.920184	0.00849293
ENSGALT00000048945	protein_coding	ZBTB39	ENSGALG00000035502	1.41675	1.1486	0.654964	0.148679	0.129941	0.0693661	0.0732888	0.611966	0.0480423
ENSGALT00000049026	protein_coding	INSR	ENSGALG00000040758	0.769676	1.07245	0.987048	0.0555811	0.0707381	0.0352915	0.044367	0.778143	0.0164429
ENSGALT00000049191	protein_coding	ACVR1B	ENSGALG00000029599	0.468803	1.02001	0.757422	0.204507	0.38188	0.00902652	0.131284	0.546169	0.0344254
ENSGALT00000051926	protein_coding	VDAC2	ENSGALG00000005002	-0.345093	-0.559685	-0.310612	-0.248706	0.333079	0.0603952	0.163507	0.0526319	0.026915
ENSGALT00000053096	protein_coding	SYNJ2BP	ENSGALG00000035537	-0.304775	-0.562783	-0.246525	-0.321063	0.252895	0.0513471	0.281681	0.112697	0.0486725
ENSGALT00000057246	protein_coding	UBR5	ENSGALG00000031282	0.636584	1.3884	0.389621	0.126399	0.336438	0.00531064	0.016669	0.47849	0.00436058
ENSGALT00000059485	protein_coding	FGD3	ENSGALG00000005237	0.880999	3.23283	0.442821	0.437791	0.410469	0.00539073	0.508227	0.283478	0.0409439
ENSGALT00000059872	protein_coding	LY6E	ENSGALG00000041621	-0.392038	-0.860926	-0.364391	-0.702938	0.441414	0.041931	0.0674406	0.069317	0.016489
ENSGALT00000060943	protein_coding	CBLL1	ENSGALG00000038981	3.57737	1.81315	0.704114	0.944204	0.000212509	0.143143	0.524533	0.0307081	0.000309773
ENSGALT00000061988	protein_coding	VCL	ENSGALG00000005079	0.490493	0.278397	1.38705	0.422111	0.700874	0.822317	0.000941939	0.00613161	0.00142329
ENSGALT00000062269	protein_coding	LRP12	ENSGALG00000033630	0.572059	1.59534	0.347914	0.16431	0.0606743	0.00938974	0.0806122	0.522738	0.00645338
ENSGALT00000065138	protein_coding	HIGD1C	ENSGALG00000030775	-0.578778	-0.588444	-0.248995	-0.370061	0.0790952	0.0270096	0.368973	0.0110621	0.00299986
ENSGALT00000067091	protein_coding	MGEA5	ENSGALG00000007697	0.895692	1.18021	0.381116	0.195103	0.0794339	0.00532778	0.0314775	0.206717	0.00122678
ENSGALT00000067313	protein_coding	FAM213A	ENSGALG00000002421	-0.827594	-0.58046	-3.96182	-1.671	0.415041	0.602796	9.7036e-14	0.0352705	6.50546e-12
ENSGALT00000068295	protein_coding	GSPT2	ENSGALG00000039500	-0.690857	-0.120043	-0.203906	-0.172716	0.00235142	0.617088	0.164433	0.206492	0.0109729
ENSGALT00000069945	protein_coding	BEND5	ENSGALG00000036909	-0.581288	-0.717254	-5.70382	-0.934564	0.594584	0.2105	0.000996853	0.490246	0.0128429
ENSGALT00000070489	protein_coding	CDH15	ENSGALG00000030040	-0.444853	-0.995083	-0.896148	-0.941242	0.284622	0.260653	0.000942679	0.407399	0.0073308
ENSGALT00000070694	protein_coding	HHIP	ENSGALG00000009948	0.660643	0.211092	0.860286	0.290511	0.261807	0.868349	0.000607233	0.625048	0.0164565
ENSGALT00000074990	protein_coding	IGF1R	ENSGALG00000040651	0.452998	0.420753	1.31219	0.334845	0.434678	0.454144	0.0166389	0.124488	0.0484104
ENSGALT00000076420	protein_coding	FTO	ENSGALG00000041036	0.288446	3.51646	0.209409	0.553668	0.815067	0.00912058	0.586665	0.0826503	0.0444838
ENSGALT00000077131	protein_coding	DHX8	ENSGALG00000032305	2.50761	1.00058	0.861322	0.133085	0.0022415	0.131776	0.0891121	0.56292	0.00449103
ENSGALT00000079169	protein_coding	SEC22B	ENSGALG00000039704	-0.454563	-0.802064	-0.345876	-0.153871	0.0783211	9.59732e-05	0.0320711	0.257644	5.6948e-05
ENSGALT00000080917	protein_coding	HIST1H110	ENSGALG00000031159	0.234346	1.03402	0.41726	0.461206	0.609529	0.00325487	0.12144	0.270713	0.0134542
ENSGALT00000080964	protein_coding	NR3C1	ENSGALG00000032992	1.18907	0.259282	1.93595	0.146227	0.0614374	0.654877	7.4492e-07	0.866624	2.75077e-05
ENSGALT00000081334	protein_coding	VAV3	ENSGALG00000039327	0.140658	0.427059	0.850478	0.00196039	0.743362	0.0105513	0.0521304	0.989231	0.0480597
ENSGALT00000082189	protein_coding	FAM43A	ENSGALG00000041898	1.85249	1.15134	0.518104	0.347972	0.000895424	0.0307991	0.325144	0.266987	0.00109893
ENSGALT00000083624	protein_coding	FAM126A	ENSGALG00000010925	-0.812387	-0.560698	-1.53291	-0.751516	0.356268	0.541033	0.00773091	0.235801	0.0437266
ENSGALT00000083731	protein_coding	EIF4B	ENSGALG00000045352	0.794141	1.23618	0.103442	0.524377	0.185242	0.000539064	0.73478	0.127379	0.00316348
ENSGALT00000083781	protein_coding	NIPSNAP1	ENSGALG00000038301	1.16542	0.301062	0.474112	0.889027	0.057123	0.656865	0.207033	0.00960979	0.0148311
ENSGALT00000084342	protein_coding	TMEM131	ENSGALG00000037353	0.799369	0.67431	0.868216	0.192508	0.0346747	0.110518	0.00777604	0.31307	0.00315907
ENSGALT00000085018	protein_coding	U2AF1	ENSGALG00000016198	-0.958665	-1.34009	-0.129396	-0.0871115	0.0340892	0.000115826	0.487146	0.496936	0.000530235
ENSGALT00000085922	protein_coding	EXOSC2	ENSGALG00000040373	-0.504132	-1.18089	-0.353357	-0.180403	0.100262	0.00249726	0.00818179	0.39123	0.000460442
ENSGALT00000085925	protein_coding	EIF2A	ENSGALG00000010401	-0.757868	-1.19674	-0.104913	-0.310875	0.458413	4.19653e-05	0.765313	0.213428	0.0013605
ENSGALT00000086528	protein_coding	PPIB	ENSGALG00000002210	-0.623595	-0.63627	-0.591501	-0.204028	0.169093	0.0139022	0.190468	0.481874	0.0313537
ENSGALT00000087063	protein_coding	MED6	ENSGALG00000029743	-0.484609	-0.202271	-0.358782	-0.244165	0.263223	0.720739	0.0079641	0.249665	0.0458644
ENSGALT00000087167	protein_coding	SDF2L1	ENSGALG00000031982	-0.885386	-0.615524	-0.303897	-0.147343	0.0204176	0.0946756	0.315994	0.6597	0.0479395
ENSGALT00000088708	protein_coding	CNIH1	ENSGALG00000035023	-0.236683	-0.616187	-0.158045	-0.0822028	0.732718	0.00157601	0.296345	0.669375	0.0326738
ENSGALT00000089082	protein_coding	MTFR1L	ENSGALG00000000998	0.635131	0.365118	1.23329	0.165401	0.209846	0.510571	0.00301531	0.588097	0.0287132
ENSGALT00000090743	protein_coding	ARID5B	ENSGALG00000031534	0.134453	1.91415	3.53422	4.24144	0.865837	0.127058	0.0455255	0.00908746	0.0103549
ENSGALT00000093238	protein_coding	ZNF503	ENSGALG00000051505	1.15656	0.310149	1.13057	0.60244	0.36989	0.803804	0.00719067	0.0538447	0.0202072
ENSGALT00000094813	protein_coding	LIMA1	ENSGALG00000034742	-1.6306	-0.582877	-0.166494	-0.655141	0.00342625	0.258124	0.479456	0.00484952	0.000974798
ENSGALT00000095589	protein_coding	SH2D3C	ENSGALG00000005036	0.0834178	0.400806	2.04135	0.657421	0.857557	0.299347	0.000389088	0.373504	0.00894817
ENSGALT00000096678	protein_coding	PRORSD1P	ENSGALG00000051779	-0.98664	-0.224761	-0.593513	-0.28017	0.0202677	0.446455	0.0467154	0.219286	0.0173215
ENSGALT00000096777	protein_coding	C20orf194	ENSGALG00000053000	1.23884	0.680388	1.1579	0.0497486	0.0198482	0.380741	0.0130455	0.900107	0.0167896
ENSGALT00000097160	protein_coding	ATXN3L	ENSGALG00000010766	0.106139	1.98204	1.61474	0.532438	0.866753	0.0176615	0.00597132	0.0909471	0.00289216
ENSGALT00000097821	protein_coding	QPRT	ENSGALG00000047713	0.109309	0.720258	0.45006	0.0667688	0.872209	0.012847	0.0104371	0.691553	0.01571
ENSGALT00000098056	protein_coding	PDGFD	ENSGALG00000017179	-0.118691	-1.43949	-1.43951	-0.699213	0.917922	0.00428113	0.0991268	0.383905	0.0242988
ENSGALT00000098941	protein_coding	RPS24	ENSGALG00000004871	-0.547594	-4.64276	-1.43412	-0.00865151	0.66535	2.42036e-05	0.237365	0.993166	0.0015772
ENSGALT00000099081	protein_coding	PPM1K	ENSGALG00000011266	1.53932	0.769641	1.64104	0.1489	0.000469135	0.186697	0.000559811	0.620349	3.13989e-05
ENSGALT00000100430	protein_coding	RBPJ	ENSGALG00000014365	2.53904	1.11465	2.93874	0.496757	0.0114761	0.0851995	0.000575027	0.203539	9.44383e-05
ENSGALT00000100459	protein_coding	MBLAC1	ENSGALG00000052038	0.838416	3.94793	0.105911	0.470239	0.416903	0.00330648	0.88922	0.289012	0.043968
ENSGALT00000100684	protein_coding	HELB	ENSGALG00000009885	1.13317	1.18737	0.43869	0.0230327	0.055457	0.00296919	0.679429	0.911948	0.0185474
ENSGALT00000102538	protein_coding	PCMTD1	ENSGALG00000031035	1.13758	1.72983	0.524969	0.277749	0.0199102	0.0112287	0.163875	0.220197	0.00282623
ENSGALT00000103949	protein_coding	PSEN1	ENSGALG00000009320	1.97302	2.2017	0.16063	0.0251473	0.000101149	0.000142895	0.783073	0.920982	1.27485e-05
ENSGALT00000105495	protein_coding	KIF7	ENSGALG00000006611	1.14267	0.255137	0.257758	0.594217	0.167566	0.815844	0.508413	0.0028506	0.0295599
ENSGALT00000105886	protein_coding	TRIM9	ENSGALG00000012367	-0.285033	-0.826397	-2.33787	-0.692594	0.631048	0.181142	2.9815e-05	0.476012	0.000808091
ENSGALT00000107611	protein_coding	SPATA7	ENSGALG00000010607	4.31826	0.370494	0.086656	0.850708	2.53964e-05	0.635487	0.957529	0.511346	0.00278172
