# Supplementary material for: Whole genome discovery of regulatory genes responsible for the response of chicken to heat stress
Source: Sci Rep. 2024 Mar 19;14:6544. doi: 10.1038/s41598-024-56757-0 (PMC10951342; doi:10.1038/s41598-024-56757-0)
Supplement: Supplementary file 5 — Supplementary Information 5. [file 41598_2024_56757_MOESM5_ESM.xls]

## Sheet: ClueGO Results
ID	Term	Ontology Source	Term PValue	Term PValue Corrected with Bonferroni	Group PValue	Group PValue Corrected with Bonferroni	GOLevels	GOGroups	% Associated Genes	Nr. Genes	Associated Genes Found
GO:0046777	protein autophosphorylation	GO_BiologicalProcess-EBI-UniProt-GOA_18.11.2019_00h00	6.93841e-05	0.00457935	6.93841e-05	0.00034692	[7, 8]	Group0	5.33333	8	[ACVR1B, EEF2K, EIF2A, FGFR3, IGF1R, INSR, PDGFD, PIM3]
GO:0099601	regulation of neurotransmitter receptor activity	GO_BiologicalProcess-EBI-UniProt-GOA_18.11.2019_00h00	0.000386541	0.0255117	0.000386541	0.0019327	[4, 5, 6, 7]	Group1	10.5263	4	[KLHL24, LY6E, NLGN3, RELN]
GO:0042026	protein refolding	GO_BiologicalProcess-EBI-UniProt-GOA_18.11.2019_00h00	0.000550789	0.0363521	0.000142314	0.000711569	[3]	Group2	16.6667	3	[HSPA13, HSPA5, PPIB]
GO:0061077	chaperone-mediated protein folding	GO_BiologicalProcess-EBI-UniProt-GOA_18.11.2019_00h00	0.000471876	0.0311438	0.000142314	0.000711569	[3]	Group2	10	4	[CUX1, HSPA13, HSPA5, PPIB]
GO:0034663	endoplasmic reticulum chaperone complex	GO_CellularComponent-EBI-UniProt-GOA_18.11.2019_00h00	2.54295e-05	0.00167835	0.000142314	0.000711569	[2, 4, 5, 6]	Group2	42.8571	3	[HSPA5, PPIB, SDF2L1]
GO:0044282	small molecule catabolic process	GO_BiologicalProcess-EBI-UniProt-GOA_18.11.2019_00h00	0.000450127	0.0297084	0.000450127	0.00225063	[3]	Group3	4.06091	8	[ADA, AKR1D1, AMDHD1, BLMH, MAT1A, PAH, QPRT, TAT]
GO:0009063	cellular amino acid catabolic process	GO_BiologicalProcess-EBI-UniProt-GOA_18.11.2019_00h00	0.00036204	0.0238946	0.000450127	0.00225063	[4, 5, 6, 7]	Group3	7.46269	5	[AMDHD1, BLMH, MAT1A, PAH, TAT]
GO:0009074	aromatic amino acid family catabolic process	GO_BiologicalProcess-EBI-UniProt-GOA_18.11.2019_00h00	0.000462067	0.0304964	0.000450127	0.00225063	[5, 6, 7, 8]	Group3	17.6471	3	[AMDHD1, PAH, TAT]
GO:1901606	alpha-amino acid catabolic process	GO_BiologicalProcess-EBI-UniProt-GOA_18.11.2019_00h00	0.000215436	0.0142188	0.000450127	0.00225063	[5, 6, 7, 8]	Group3	8.33333	5	[AMDHD1, BLMH, MAT1A, PAH, TAT]
GO:0016705	oxidoreductase activity, acting on paired donors, with incorporation or reduction of molecular oxygen	GO_BiologicalProcess-EBI-UniProt-GOA_18.11.2019_00h00	0.000548555	0.0362046	6.75679e-05	0.000337839	[4]	Group4	4.51613	7	[CYP1A2, CYP2C23a, CYP2C23b, CYP2U1, EGLN3, FTO, PAH]
GO:0042737	drug catabolic process	GO_BiologicalProcess-EBI-UniProt-GOA_18.11.2019_00h00	4.06166e-06	0.00026807	6.75679e-05	0.000337839	[4]	Group4	9.72222	7	[ADA, CYP2C23a, CYP2C23b, CYP2U1, PAH, QPRT, TAT]
GO:0042738	exogenous drug catabolic process	GO_BiologicalProcess-EBI-UniProt-GOA_18.11.2019_00h00	0.00064971	0.0428808	6.75679e-05	0.000337839	[4, 5]	Group4	15.7895	3	[CYP2C23a, CYP2C23b, CYP2U1]
GO:0016712	oxidoreductase activity, acting on paired donors, with incorporation or reduction of molecular oxygen, reduced flavin or flavoprotein as one donor, and incorporation of one atom of oxygen	GO_BiologicalProcess-EBI-UniProt-GOA_18.11.2019_00h00	0.000115061	0.00759404	6.75679e-05	0.000337839	[5]	Group4	14.2857	4	[CYP1A2, CYP2C23a, CYP2C23b, CYP2U1]
GO:0005506	iron ion binding	GO_MolecularFunction-EBI-UniProt-GOA_18.11.2019_00h00	0.000114206	0.00753758	6.75679e-05	0.000337839	[6]	Group4	5.83333	7	[CYP1A2, CYP2C23a, CYP2C23b, CYP2U1, EGLN3, FTO, PAH]
GO:0070330	aromatase activity	GO_BiologicalProcess-EBI-UniProt-GOA_18.11.2019_00h00	7.36373e-06	0.000486006	6.75679e-05	0.000337839	[6]	Group4	60	3	[CYP1A2, CYP2C23a, CYP2C23b]
GO:0019369	arachidonic acid metabolic process	GO_BiologicalProcess-EBI-UniProt-GOA_18.11.2019_00h00	0.000154576	0.010202	6.75679e-05	0.000337839	[5, 6, 7, 9]	Group4	25	3	[CYP2C23a, CYP2C23b, CYP2U1]
