# Supplementary material for: Whole genome discovery of regulatory genes responsible for the response of chicken to heat stress
Source: Sci Rep. 2024 Mar 19;14:6544. doi: 10.1038/s41598-024-56757-0 (PMC10951342; doi:10.1038/s41598-024-56757-0)
Supplement: Supplementary file 6 — Supplementary Information 6. [file 41598_2024_56757_MOESM6_ESM.xlsx]

## Sheet: 97 significant corrolations
gene	lnc	cor	p
KCTD2	ENSGALT00000107573	-0.449306	0.00988743
ABHD17C	ENSGALT00000099876	0.350493	0.0492183
ABCC8	ENSGALT00000107573	0.351344	0.0486322
MTFR1L	ENSGALT00000099876	0.354031	0.0468189
ARCN1	ENSGALT00000099876	0.357081	0.0448263
PSMD10	ENSGALT00000099876	0.35953	0.0432761
PRPF40A	ENSGALT00000099876	0.363889	0.0406226
RBPJ	ENSGALT00000107573	0.366078	0.0393407
SPATA7	ENSGALT00000099876	0.366766	0.0389448
ATP5J2	ENSGALT00000099876	0.37176	0.0361647
SURF4	ENSGALT00000099876	0.375368	0.0342573
YIPF5	ENSGALT00000099876	0.376664	0.0335928
CBLL1	ENSGALT00000099876	0.381021	0.0314345
MED6	ENSGALT00000099876	0.382258	0.0308423
GLRX5	ENSGALT00000099876	0.382881	0.0305482
INTS9	ENSGALT00000099876	0.383289	0.0303565
ARF4	ENSGALT00000099876	0.384343	0.0298655
ADA	ENSGALT00000099876	0.387779	0.0283108
GSPT2	ENSGALT00000099876	0.390698	0.0270424
FAM126A	ENSGALT00000099876	0.396073	0.024829
CD80	ENSGALT00000099876	0.396242	0.0247619
BIRC6	ENSGALT00000099876	0.399691	0.0234246
VDAC2	ENSGALT00000099876	0.407664	0.0205594
CECR2	ENSGALT00000099876	0.408957	0.0201233
FTO	ENSGALT00000099876	0.416893	0.0176111
MAP4K4	ENSGALT00000099876	0.422716	0.0159388
CYP2C23b	ENSGALT00000107573	0.425107	0.0152914
DYNC2I1	ENSGALT00000099876	0.425913	0.0150783
ZBTB39	ENSGALT00000099876	0.427589	0.014643
ZFAND6	ENSGALT00000099876	0.430489	0.0139144
KIF7	ENSGALT00000099876	0.432462	0.0134365
PHLPP1	ENSGALT00000099876	0.435369	0.0127573
VAV3	ENSGALT00000099876	0.442272	0.0112588
PPA2	ENSGALT00000099876	0.442635	0.0111843
QPRT	ENSGALT00000099876	0.444013	0.0109055
GLRX	ENSGALT00000099876	0.448331	0.0100687
HHIP	ENSGALT00000099876	0.448955	0.0099524
BEND5	ENSGALT00000099876	0.450535	0.00966305
FZD4	ENSGALT00000099876	0.454528	0.00896304
TMEM254	ENSGALT00000099876	0.456576	0.00862105
PPM1K	ENSGALT00000099876	0.460792	0.00795181
LRP12	ENSGALT00000099876	0.46416	0.00744934
NR3C1	ENSGALT00000099876	0.464305	0.00742829
TNIP1	ENSGALT00000099876	0.465469	0.00726148
THSD4	ENSGALT00000099876	0.468884	0.00679017
ARID5B	ENSGALT00000099876	0.469045	0.00676868
DYNC1H1	ENSGALT00000099876	0.470251	0.00660904
PNPLA7	ENSGALT00000099876	0.475727	0.00592402
C6orf62	ENSGALT00000099876	0.477675	0.00569537
ATXN3L	ENSGALT00000099876	0.478084	0.00564832
PTPN9	ENSGALT00000099876	0.478415	0.00561046
CUX1	ENSGALT00000099876	0.480161	0.00541459
PAH	ENSGALT00000099876	0.4808	0.00534439
ABCC9	ENSGALT00000107573	0.48334	0.00507295
EGLN3	ENSGALT00000099876	0.484363	0.00496696
FAM213A	ENSGALT00000099876	0.484798	0.00492253
UBR5	ENSGALT00000099876	0.485174	0.00488434
DHX8	ENSGALT00000099876	0.488032	0.00460251
AMDHD1	ENSGALT00000099876	0.488763	0.00453268
ITIH2	ENSGALT00000099876	0.494325	0.00403067
UBN2	ENSGALT00000099876	0.503646	0.00329641
NIPSNAP1	ENSGALT00000099876	0.504166	0.00325908
VCL	ENSGALT00000099876	0.50702	0.0030607
CD80	ENSGALT00000106323	0.510625	0.00282509
SPIRE1	ENSGALT00000099876	0.512123	0.00273197
PHKA2	ENSGALT00000099876	0.517594	0.00241389
MAT1A	ENSGALT00000099876	0.51774	0.00240588
FAM43A	ENSGALT00000099876	0.519584	0.00230646
CYP2U1	ENSGALT00000099876	0.521533	0.00220527
LRIG2	ENSGALT00000099876	0.524999	0.00203489
PIM3	ENSGALT00000099876	0.533963	0.00164619
PSEN1	ENSGALT00000099876	0.543337	0.00131061
SH2D3C	ENSGALT00000099876	0.543363	0.00130976
MGEA5	ENSGALT00000099876	0.54686	0.00120093
CYP2C23b	ENSGALT00000099876	0.547194	0.00119098
RELN	ENSGALT00000099876	0.549771	0.00111647
EIF4B	ENSGALT00000099876	0.556402	0.000943219
NLGN3	ENSGALT00000099876	0.576656	0.000551101
GJA3	ENSGALT00000099876	0.58624	0.000422113
ZNF503	ENSGALT00000099876	0.588935	0.000391036
ACVR1B	ENSGALT00000099876	0.589194	0.000388159
TIMP3	ENSGALT00000099876	0.591772	0.000360518
ABCC9	ENSGALT00000099876	0.59407	0.000337368
C20orf194	ENSGALT00000099876	0.599633	0.000286707
MRC1	ENSGALT00000099876	0.600062	0.000283094
INSR	ENSGALT00000099876	0.624749	0.000132275
HIST1H110	ENSGALT00000099876	0.624909	0.0001316
NELFA	ENSGALT00000099876	0.625487	0.000129174
ABCC8	ENSGALT00000099876	0.62617	0.000126361
IGF1R	ENSGALT00000099876	0.629275	0.000114243
RUSC2	ENSGALT00000099876	0.636367	9.04e-05
RBPJ	ENSGALT00000099876	0.646304	6.44e-05
PCMTD1	ENSGALT00000099876	0.652563	5.17e-05
TMEM131	ENSGALT00000099876	0.656303	4.53e-05
KLHL24	ENSGALT00000099876	0.751112	7.31e-07
TAT	ENSGALT00000099876	0.757014	5.33e-07
EEF2K	ENSGALT00000099876	0.781785	1.27e-07
