# Supplementary material for: Whole genome discovery of regulatory genes responsible for the response of chicken to heat stress
Source: Sci Rep. 2024 Mar 19;14:6544. doi: 10.1038/s41598-024-56757-0 (PMC10951342; doi:10.1038/s41598-024-56757-0)
Supplement: Supplementary file 7 — Supplementary Information 7. [file 41598_2024_56757_MOESM7_ESM.xlsx]

## Sheet: miRNA-meta genes
miRNA	Transcript id	gene name	Score	Energy-Kcal/Mol	Query-Aln(start-end)	Subjetct-Al(Start-End)	Al-Len	Subject-Identity	Query-Identity
gga-miR-12215-5p	ENSGALT00000002018	CYP1A2	141	-35.06	44981	1055 1078	22	0.7273	0.7727
gga-miR-7455-5p	ENSGALT00000025319	NELFA	141	-35.06	44979	621 643	20	0.7	0.8
gga-miR-12212-5p	ENSGALT00000007164	TNIP1	141	-35.14	44975	2637 2656	16	0.75	0.9375
gga-miR-1777	ENSGALT00000037175	PHLPP1	141	-35.17	44975	619 638	16	0.75	0.9375
gga-miR-12237-5p	ENSGALT00000039200	PIM3	141	-35.17	44978	818 839	19	0.6316	0.8421
gga-miR-12247-5p	ENSGALT00000088708	CNIH1	141	-35.2	44977	26 49	20	0.65	0.85
gga-miR-1650	ENSGALT00000094813	LIMA1	141	-35.2	44980	839 863	22	0.6818	0.8182
gga-miR-1557	ENSGALT00000037175	PHLPP1	141	-35.43	44976	1272 1294	20	0.7	0.75
gga-miR-1777	ENSGALT00000037175	PHLPP1	141	-35.51	44975	1297 1316	16	0.6875	0.8125
gga-miR-12226-3p	ENSGALT00000060943	CBLL1	141	-35.51	45007	122 146	22	0.7727	0.7727
gga-miR-6573-5p	ENSGALT00000060943	CBLL1	141	-35.52	44978	1722 1743	20	0.8	0.85
gga-miR-12229-3p	ENSGALT00000011976	YIPF5	141	-35.56	45005	54 73	17	0.7647	0.8235
gga-miR-1576	ENSGALT00000069945	BEND5	141	-35.58	45005	47 69	19	0.7895	0.7895
gga-miR-7477-3p	ENSGALT00000002550	PTPN9	141	-35.6	44979	1397 1419	20	0.7	0.8
gga-miR-12273-5p	ENSGALT00000053096	SYNJ2BP	141	-35.6	44978	121 140	19	0.6842	0.7895
gga-miR-6596-5p	ENSGALT00000093238	ZNF503	141	-35.63	44975	1552 1570	16	0.8125	0.875
gga-miR-12279-5p	ENSGALT00000087167	SDF2L1	141	-35.64	44976	5826 5850	19	0.7895	0.8421
gga-miR-12226-5p	ENSGALT00000083731	EIF4B	141	-35.65	45006	940 961	19	0.7895	0.7895
gga-miR-6588-3p	ENSGALT00000037175	PHLPP1	141	-35.68	44979	4557 4580	21	0.7619	0.8095
gga-miR-12237-3p	ENSGALT00000006501	THSD4	141	-35.69	44975	130 151	16	0.8125	0.875
gga-miR-1635	ENSGALT00000003570	KLHL24	141	-35.78	44979	7687 7712	21	0.8095	0.9048
gga-miR-7455-5p	ENSGALT00000039200	PIM3	141	-35.82	44979	880 902	20	0.75	0.75
gga-miR-12263-5p	ENSGALT00000090743	ARID5B	141	-35.87	44976	269 291	18	0.8333	0.8333
gga-miR-12290-5p	ENSGALT00000021278	CECR2	141	-35.9	44976	3952 3974	18	0.7778	0.8889
gga-miR-12237-5p	ENSGALT00000017154	RNF11	141	-35.91	44980	92 116	22	0.7273	0.7727
gga-miR-12229-3p	ENSGALT00000105886	TRIM9	141	-35.91	44977	547 566	18	0.8333	0.8333
gga-miR-12295-5p	ENSGALT00000051926	VDAC2	141	-35.99	44979	100 122	20	0.75	0.75
gga-miR-12237-5p	ENSGALT00000082189	FAM43A	141	-36.04	44979	715 738	20	0.75	0.75
gga-miR-12226-3p	ENSGALT00000010361	ABHD17C	141	-36.2	44979	453 472	20	0.7	0.75
gga-miR-7455-5p	ENSGALT00000026468	EIF1AX	141	-36.24	45007	40 60	19	0.7895	0.7895
gga-miR-12241-3p	ENSGALT00000059485	FGD3	141	-36.27	44971	125 143	12	0.8333	0.9167
gga-miR-12245-5p	ENSGALT00000059485	FGD3	141	-36.29	44979	129 151	20	0.75	0.75
gga-miR-12216-5p	ENSGALT00000037175	PHLPP1	141	-36.31	44977	1155 1174	18	0.8333	0.8333
gga-miR-6564-5p	ENSGALT00000090743	ARID5B	141	-36.41	44977	270 292	20	0.65	0.85
gga-miR-12289-5p	ENSGALT00000019339	UBN2	141	-36.66	44977	63 85	20	0.8	0.85
gga-miR-12267-3p	ENSGALT00000074990	IGF1R	141	-36.8	44977	3331 3351	18	0.7778	0.8889
gga-miR-6596-3p	ENSGALT00000009021	ARF4	141	-37.01	44977	106 126	18	0.7778	0.8889
gga-miR-1576	ENSGALT00000093238	ZNF503	141	-37.14	44977	68 91	21	0.8095	0.8095
gga-miR-1640	ENSGALT00000083731	EIF4B	141	-37.24	45008	1147 1172	22	0.7273	0.8182
gga-miR-1777	ENSGALT00000013344	RELN	141	-37.28	44976	221 242	19	0.6842	0.7895
gga-miR-12282-5p	ENSGALT00000037175	PHLPP1	141	-37.33	44980	645 673	25	0.64	0.68
gga-miR-12215-5p	ENSGALT00000022477	SPIRE1	141	-37.36	44981	1 27	24	0.6667	0.7083
gga-miR-7455-5p	ENSGALT00000039200	PIM3	141	-37.39	44979	621 643	20	0.75	0.75
gga-miR-12237-5p	ENSGALT00000026220	DYNLT3	141	-37.71	44980	25 49	22	0.5909	0.7727
gga-miR-12240-5p	ENSGALT00000045765	PSMD12	141	-37.79	44979	34 56	20	0.75	0.9
gga-miR-6597-3p	ENSGALT00000100459	MBLAC1	141	-37.82	44980	1026 1052	24	0.625	0.8333
gga-miR-12287-5p	ENSGALT00000105886	TRIM9	141	-37.97	44977	379 401	20	0.7	0.8
gga-miR-12237-5p	ENSGALT00000039200	PIM3	141	-38.09	44980	313 337	22	0.6818	0.8182
gga-miR-1635	ENSGALT00000053096	SYNJ2BP	141	-38.15	44981	30 58	26	0.6538	0.8077
gga-miR-1621-3p	ENSGALT00000081334	VAV3	141	-38.17	45004	9 29	17	0.8235	0.9412
gga-miR-12282-5p	ENSGALT00000049191	ACVR1B	141	-38.4	44980	4 29	22	0.7273	0.7727
gga-miR-12237-5p	ENSGALT00000093238	ZNF503	141	-38.42	44980	855 880	23	0.7391	0.7391
gga-miR-12247-5p	ENSGALT00000002661	LRIG2	141	-38.51	45004	1379 1401	17	0.8235	0.9412
gga-miR-1790	ENSGALT00000098056	PDGFD	141	-38.6	44976	39 59	18	0.7778	0.8889
gga-miR-12237-5p	ENSGALT00000070489	CDH15	141	-38.61	44980	1247 1272	23	0.6522	0.8261
gga-miR-12263-5p	ENSGALT00000017222	PPA2	141	-38.66	44976	467 490	19	0.7895	0.8421
gga-miR-12295-5p	ENSGALT00000022477	SPIRE1	141	-38.82	45007	267 287	19	0.8421	0.8947
gga-miR-7475-5p	ENSGALT00000100684	HELB	141	-39.11	44976	550 571	19	0.7895	0.8421
gga-miR-12215-5p	ENSGALT00000070694	HHIP	141	-39.51	44981	404 432	26	0.7308	0.7308
gga-miR-12237-5p	ENSGALT00000020462	PRPF40A	141	-39.61	44980	395 419	22	0.6818	0.8182
gga-miR-12237-5p	ENSGALT00000083731	EIF4B	141	-39.75	44980	3544 3573	27	0.5926	0.7037
gga-miR-12282-5p	ENSGALT00000017222	PPA2	141	-39.82	44980	506 531	22	0.7727	0.8636
gga-miR-1466	ENSGALT00000043264	SOCS3	141	-40.28	45008	182 206	21	0.8095	0.9048
gga-miR-12216-5p	ENSGALT00000093238	ZNF503	141	-40.29	44977	1690 1715	23	0.6957	0.7391
gga-miR-1777	ENSGALT00000002550	PTPN9	141	-40.36	44976	35 58	21	0.6667	0.7619
gga-miR-12279-5p	ENSGALT00000020554	NAA20	141	-40.97	44979	241 264	21	0.7619	0.8095
gga-miR-12282-5p	ENSGALT00000093238	ZNF503	141	-41.07	44980	1435 1460	22	0.7727	0.8636
gga-miR-1763	ENSGALT00000041398	BET1	141	-41.11	45007	55 77	19	0.7895	0.9474
gga-miR-12295-5p	ENSGALT00000080917	HIST1H110	141	-41.62	44977	25 50	21	0.8571	0.8571
gga-miR-7455-5p	ENSGALT00000090743	ARID5B	141	-41.74	45007	116 142	24	0.75	0.75
gga-miR-12237-3p	ENSGALT00000090743	ARID5B	141	-41.98	44976	214 236	18	0.8333	0.8333
gga-miR-12245-3p	ENSGALT00000037175	PHLPP1	141	-42.36	44978	542 563	20	0.8	0.85
gga-miR-1759-3p	ENSGALT00000057246	UBR5	141	-42.45	44981	6884 6910	24	0.75	0.875
gga-miR-6557-5p	ENSGALT00000093238	ZNF503	141	-42.75	44976	1552 1573	19	0.7895	0.8421
gga-miR-12229-3p	ENSGALT00000103949	PSEN1	141	-43.44	44977	16 36	19	0.8421	0.8947
gga-miR-12253-3p	ENSGALT00000019339	UBN2	141	-44.05	44976	161 183	18	0.7778	0.8889
gga-miR-12237-5p	ENSGALT00000070694	HHIP	141	-44.24	44980	173 198	23	0.7391	0.8261
gga-miR-12279-5p	ENSGALT00000100684	HELB	141	-44.7	45007	701 724	20	0.9	0.9
gga-miR-12237-5p	ENSGALT00000088708	CNIH1	141	-45.47	44980	79 105	24	0.75	0.7917
gga-miR-6557-3p	ENSGALT00000105495	KIF7	141	-49.85	44981	216 239	22	0.7273	0.9091
gga-miR-12263-5p	ENSGALT00000059872	LY6E	142	-35.06	44978	62 82	19	0.6842	0.7895
gga-miR-2127	ENSGALT00000049191	ACVR1B	142	-35.07	45005	14 35	18	0.7778	0.7778
gga-miR-12245-3p	ENSGALT00000093238	ZNF503	142	-35.08	44977	1326 1349	20	0.8	0.8
gga-miR-1586	ENSGALT00000003737	RUSC2	142	-35.09	45006	3934 3958	20	0.8	0.9
gga-miR-12215-5p	ENSGALT00000020462	PRPF40A	142	-35.11	44981	97 123	24	0.7083	0.8333
gga-miR-12282-5p	ENSGALT00000012890	KCTD2	142	-35.17	44980	383 407	21	0.7143	0.7619
gga-miR-12287-5p	ENSGALT00000060943	CBLL1	142	-35.17	44976	1372 1392	17	0.7647	0.8824
gga-miR-6677-5p	ENSGALT00000085018	U2AF1	142	-35.25	44980	25 49	21	0.6667	0.8095
gga-miR-12245-3p	ENSGALT00000006501	THSD4	142	-35.35	45001	181 203	14	0.8571	0.9286
gga-miR-12291-3p	ENSGALT00000003737	RUSC2	142	-35.38	44977	5710 5732	20	0.75	0.85
gga-miR-12282-5p	ENSGALT00000037175	PHLPP1	142	-35.41	44980	4555 4579	21	0.7143	0.7619
gga-miR-6557-3p	ENSGALT00000076420	FTO	142	-35.45	44980	13 37	21	0.6667	0.8095
gga-miR-12259-5p	ENSGALT00000090743	ARID5B	142	-35.46	44978	362 387	22	0.7727	0.8182
gga-miR-1561	ENSGALT00000004992	TXNDC11	142	-35.51	44976	46 66	17	0.7059	0.9412
gga-miR-12217-3p	ENSGALT00000089082	MTFR1L	142	-35.51	45001	259 278	14	0.8571	0.9286
gga-miR-12226-3p	ENSGALT00000010361	ABHD17C	142	-35.56	44976	153 175	17	0.7647	0.8824
gga-miR-12237-5p	ENSGALT00000010361	ABHD17C	142	-35.62	44977	578 603	20	0.65	0.8
gga-miR-1732	ENSGALT00000037512	DYNC1H1	142	-35.62	45004	7 27	16	0.75	1
gga-miR-1466	ENSGALT00000037175	PHLPP1	142	-35.63	44980	1019 1042	21	0.619	0.8571
gga-miR-1604	ENSGALT00000039200	PIM3	142	-35.67	44977	817 840	19	0.7368	0.8947
gga-miR-7442-3p	ENSGALT00000002550	PTPN9	142	-35.71	44976	1866 1886	17	0.8824	0.9412
gga-miR-12268-5p	ENSGALT00000095589	SH2D3C	142	-35.75	44976	1118 1137	17	0.6471	0.8235
gga-miR-12207-3p	ENSGALT00000081334	VAV3	142	-35.77	44977	14 35	19	0.7895	0.8421
gga-miR-6606-5p	ENSGALT00000093238	ZNF503	142	-35.81	44976	541 560	17	0.8235	0.8235
gga-miR-12282-5p	ENSGALT00000010361	ABHD17C	142	-35.93	45009	622 643	21	0.7143	0.8095
gga-miR-12282-5p	ENSGALT00000020462	PRPF40A	142	-36	44980	1 23	21	0.7143	0.7619
gga-miR-12216-5p	ENSGALT00000019461	SNU13	142	-36.08	44977	90 111	19	0.7895	0.8421
gga-miR-2127	ENSGALT00000084342	TMEM131	142	-36.09	44977	4778 4799	19	0.7368	0.8947
gga-miR-12215-5p	ENSGALT00000003737	RUSC2	142	-36.35	44981	2377 2406	27	0.5926	0.7037
gga-miR-12289-3p	ENSGALT00000081334	VAV3	142	-36.37	44976	5 26	17	0.8235	0.8235
gga-miR-2127	ENSGALT00000010512	ZFAND6	142	-36.39	45005	261 282	18	0.8333	0.8889
gga-miR-12215-5p	ENSGALT00000013344	RELN	142	-36.42	44981	5421 5446	23	0.6087	0.8696
gga-miR-12253-5p	ENSGALT00000094813	LIMA1	142	-36.45	44976	570 591	17	0.7647	0.8824
gga-miR-6594-5p	ENSGALT00000021278	CECR2	142	-36.47	44973	3032 3054	16	0.75	0.875
gga-miR-12229-3p	ENSGALT00000090743	ARID5B	142	-36.47	45005	343 364	18	0.7778	0.7778
gga-miR-1456-3p	ENSGALT00000001712	FGFR3	142	-36.78	44976	118 138	17	0.7059	0.9412
gga-miR-12238-3p	ENSGALT00000002791	CUX1	142	-36.85	45005	2120 2142	18	0.7778	0.9444
gga-miR-12245-3p	ENSGALT00000002791	CUX1	142	-36.86	44978	1346 1369	21	0.8095	0.8095
gga-miR-12253-3p	ENSGALT00000070489	CDH15	142	-36.89	45006	233 257	21	0.8095	0.8571
gga-miR-12237-5p	ENSGALT00000041398	BET1	142	-36.91	44980	77 100	21	0.6667	0.8095
gga-miR-12227-3p	ENSGALT00000100459	MBLAC1	142	-37	44976	1043 1064	17	0.6471	1
gga-miR-7455-5p	ENSGALT00000010361	ABHD17C	142	-37.05	44977	136 159	19	0.7895	0.8421
gga-miR-12289-3p	ENSGALT00000037175	PHLPP1	142	-37.14	44978	1164 1184	19	0.7895	0.8421
gga-miR-12284-3p	ENSGALT00000090743	ARID5B	142	-37.14	44976	229 249	17	0.7059	0.9412
gga-miR-12237-3p	ENSGALT00000013344	RELN	142	-37.16	44977	94 117	20	0.8	0.8
gga-miR-12237-3p	ENSGALT00000103949	PSEN1	142	-37.28	45004	6 27	16	0.8125	0.9375
gga-miR-1652	ENSGALT00000070489	CDH15	142	-37.3	44978	1008 1032	22	0.8182	0.8636
gga-miR-7448-5p	ENSGALT00000067313	FAM213A	142	-37.35	44984	270 297	25	0.64	0.84
gga-miR-12245-3p	ENSGALT00000093238	ZNF503	142	-37.4	45006	1536 1560	21	0.7619	0.7619
gga-miR-12237-5p	ENSGALT00000037175	PHLPP1	142	-37.41	44980	1225 1248	21	0.7143	0.7619
gga-miR-1770	ENSGALT00000004992	TXNDC11	142	-37.43	44978	1892 1915	21	0.6667	0.8095
gga-miR-1648-5p	ENSGALT00000022477	SPIRE1	142	-37.5	45036	175 196	17	0.8824	0.9412
gga-miR-6567-5p	ENSGALT00000019339	UBN2	142	-37.53	44978	363 383	19	0.7895	0.8421
gga-miR-12216-5p	ENSGALT00000004992	TXNDC11	142	-37.58	44977	1 23	22	0.5909	0.8182
gga-miR-12237-3p	ENSGALT00000090743	ARID5B	142	-37.58	44976	265 286	17	0.8235	0.8235
gga-miR-12268-5p	ENSGALT00000002661	LRIG2	142	-37.63	44976	82 101	17	0.7059	0.7647
gga-miR-1466	ENSGALT00000105495	KIF7	142	-37.67	44980	4317 4340	21	0.7619	0.8571
gga-miR-7455-5p	ENSGALT00000070694	HHIP	142	-37.71	44979	390 412	21	0.8095	0.8095
gga-miR-12237-3p	ENSGALT00000011976	YIPF5	142	-37.77	44978	1 24	21	0.8095	0.8095
gga-miR-12282-5p	ENSGALT00000049191	ACVR1B	142	-37.97	44981	78 103	23	0.6087	0.7391
gga-miR-12289-5p	ENSGALT00000090743	ARID5B	142	-38.07	44977	170 191	19	0.7895	0.8421
gga-miR-12245-3p	ENSGALT00000021278	CECR2	142	-38.09	44978	3463 3488	23	0.7826	0.7826
gga-miR-12282-5p	ENSGALT00000003570	KLHL24	142	-38.13	44981	8407 8428	22	0.7273	0.8636
gga-miR-1635	ENSGALT00000105495	KIF7	142	-38.29	44981	2636 2662	24	0.75	0.8333
gga-miR-1635	ENSGALT00000048945	ZBTB39	142	-38.44	44981	648 673	23	0.7391	0.8696
gga-miR-12216-5p	ENSGALT00000037175	PHLPP1	142	-38.57	44976	586 606	17	0.7647	0.8824
gga-miR-7475-5p	ENSGALT00000100459	MBLAC1	142	-38.57	44976	1118 1137	17	0.7647	0.8824
gga-miR-12226-3p	ENSGALT00000021278	CECR2	142	-38.66	45007	133 156	21	0.7619	0.7619
gga-miR-7477-3p	ENSGALT00000067091	MGEA5	142	-38.7	44979	148 170	21	0.7619	0.8571
gga-miR-12235-5p	ENSGALT00000018051	GLRX5	142	-38.81	44980	1276 1299	21	0.619	1
gga-miR-1621-3p	ENSGALT00000090743	ARID5B	142	-38.99	45004	223 242	16	0.8125	0.9375
gga-miR-12245-3p	ENSGALT00000010512	ZFAND6	142	-39.19	45006	375 395	18	0.7778	0.7778
gga-miR-12215-5p	ENSGALT00000020462	PRPF40A	142	-39.31	44980	229 251	21	0.7143	0.7619
gga-miR-12282-5p	ENSGALT00000086528	PPIB	142	-39.31	44980	813 836	22	0.7727	0.8182
gga-miR-1560-5p	ENSGALT00000059485	FGD3	142	-39.34	44978	63 86	21	0.8095	0.8095
gga-miR-12226-5p	ENSGALT00000096777	C20orf194	142	-39.44	44978	57 81	22	0.7727	0.8182
gga-miR-1777	ENSGALT00000061988	VCL	142	-39.8	44976	71 91	18	0.8333	0.8889
gga-miR-12242-5p	ENSGALT00000001314	TAT	142	-39.9	44980	2029 2050	21	0.7619	0.8571
gga-miR-12226-3p	ENSGALT00000027066	EIF5B	142	-40.17	45035	4498 4520	15	0.8667	1
gga-miR-12229-5p	ENSGALT00000024957	CD80	142	-40.35	44974	260 283	17	0.7647	0.8824
gga-miR-1652	ENSGALT00000037175	PHLPP1	142	-41.05	44978	1285 1305	19	0.7368	0.8947
gga-miR-12237-3p	ENSGALT00000001476	HSPA5	142	-41.22	44977	159 182	20	0.85	0.85
gga-miR-12237-3p	ENSGALT00000090743	ARID5B	142	-41.45	44976	335 356	17	0.8235	0.8235
gga-miR-12245-3p	ENSGALT00000027873	FZD4	142	-42.08	45006	98 122	21	0.7619	0.7619
gga-miR-1770	ENSGALT00000001712	FGFR3	142	-42.48	44978	28 51	21	0.7619	0.8571
gga-miR-12245-3p	ENSGALT00000037175	PHLPP1	142	-43.09	44978	1560 1583	21	0.8095	0.8095
gga-miR-7475-5p	ENSGALT00000100459	MBLAC1	142	-44	44976	1045 1064	17	0.7647	0.8824
gga-miR-12237-3p	ENSGALT00000023705	PRRC1	142	-44.67	44978	269 290	20	0.85	0.85
gga-miR-12215-5p	ENSGALT00000009021	ARF4	142	-44.98	44981	140 166	24	0.75	0.7917
gga-miR-12282-5p	ENSGALT00000026654	PHKA2	142	-44.98	45009	4990 5015	22	0.7727	0.9091
gga-miR-12215-5p	ENSGALT00000044677	NLGN3	142	-45.33	44981	2664 2698	32	0.5938	0.6562
gga-miR-12237-5p	ENSGALT00000037175	PHLPP1	142	-46.92	44980	1203 1227	22	0.7273	0.8182
gga-miR-12237-3p	ENSGALT00000037512	DYNC1H1	142	-46.99	44978	18 41	21	0.8095	0.8095
gga-miR-12237-5p	ENSGALT00000037175	PHLPP1	142	-47.55	44980	1578 1602	22	0.7273	0.8182
gga-miR-12226-3p	ENSGALT00000001476	HSPA5	143	-35.02	45002	159 182	15	0.8667	0.8667
gga-miR-1609	ENSGALT00000094813	LIMA1	143	-35.03	44978	1351 1375	22	0.7727	0.8636
gga-miR-762	ENSGALT00000021278	CECR2	143	-35.08	44978	3246 3268	20	0.75	0.85
gga-miR-12237-5p	ENSGALT00000039200	PIM3	143	-35.22	44977	241 264	18	0.7778	0.8333
gga-miR-1770	ENSGALT00000008104	MAP4K4	143	-35.31	44978	1832 1854	20	0.65	0.8
gga-miR-6642-3p	ENSGALT00000037175	PHLPP1	143	-35.36	44973	489 511	14	0.7143	0.9286
gga-miR-1648-5p	ENSGALT00000090743	ARID5B	143	-35.42	45005	165 185	17	0.8235	0.8824
gga-miR-12226-5p	ENSGALT00000098056	PDGFD	143	-35.42	44978	32 54	20	0.8	0.8
gga-miR-1770	ENSGALT00000034212	TMEM254	143	-35.43	44978	8 30	20	0.7	0.75
gga-miR-12226-3p	ENSGALT00000105495	KIF7	143	-35.43	44977	133 156	19	0.8421	0.8421
gga-miR-1763	ENSGALT00000049191	ACVR1B	143	-35.44	44979	2151 2177	24	0.625	0.7917
gga-miR-12226-5p	ENSGALT00000043264	SOCS3	143	-35.45	44978	4 26	20	0.8	0.8
gga-miR-1635	ENSGALT00000093238	ZNF503	143	-35.52	44981	1542 1566	22	0.6364	0.8182
gga-miR-7443-3p	ENSGALT00000030973	C6orf62	143	-35.57	45007	74 95	19	0.7895	0.8947
gga-miR-7475-5p	ENSGALT00000093238	ZNF503	143	-35.6	44973	2369 2388	14	0.9286	0.9286
gga-miR-6567-3p	ENSGALT00000044677	NLGN3	143	-35.63	45005	1 21	17	0.9412	0.9412
gga-miR-12257-5p	ENSGALT00000099081	PPM1K	143	-35.71	45006	1977 2000	20	0.8	0.85
gga-miR-12229-5p	ENSGALT00000002661	LRIG2	143	-35.77	44978	90 113	21	0.7619	0.8095
gga-miR-12245-3p	ENSGALT00000001712	FGFR3	143	-35.79	44977	4582 4603	18	0.6667	0.7778
gga-miR-1581	ENSGALT00000020462	PRPF40A	143	-35.79	44977	299 321	18	0.7222	0.8889
gga-miR-1763	ENSGALT00000026468	EIF1AX	143	-35.82	44979	112 133	20	0.65	0.65
gga-miR-12232-3p	ENSGALT00000020462	PRPF40A	143	-35.88	44979	277 301	22	0.7273	0.8636
gga-miR-12241-3p	ENSGALT00000020462	PRPF40A	143	-35.96	45003	402 419	15	0.8667	0.8667
gga-miR-1732	ENSGALT00000037175	PHLPP1	143	-35.98	44977	1168 1188	18	0.6667	0.9444
gga-miR-12217-3p	ENSGALT00000011312	EEF2K	143	-36.17	44975	1313 1335	20	0.75	0.8
gga-miR-12247-5p	ENSGALT00000003737	RUSC2	143	-36.23	44977	4274 4295	18	0.8333	0.9444
gga-miR-12245-3p	ENSGALT00000010361	ABHD17C	143	-36.32	44977	233 254	18	0.7778	0.8333
gga-miR-1456-3p	ENSGALT00000017157	BIRC6	143	-36.38	44977	1 21	18	0.6667	0.9444
gga-miR-12289-5p	ENSGALT00000090743	ARID5B	143	-36.54	44977	300 320	18	0.7778	0.8333
gga-miR-12237-3p	ENSGALT00000022477	SPIRE1	143	-36.67	44978	87 109	20	0.8	0.8
gga-miR-6556-5p	ENSGALT00000022477	SPIRE1	143	-36.67	45006	307 330	20	0.7	0.8
gga-miR-1456-3p	ENSGALT00000082189	FAM43A	143	-36.71	45005	372 392	17	0.7647	0.9412
gga-miR-12279-5p	ENSGALT00000034212	TMEM254	143	-36.76	44978	6 29	20	0.8	0.8
gga-miR-12216-5p	ENSGALT00000048945	ZBTB39	143	-36.78	44977	689 709	18	0.7222	0.8889
gga-miR-2127	ENSGALT00000007164	TNIP1	143	-36.8	44977	2221 2241	18	0.6667	0.7778
gga-miR-12215-5p	ENSGALT00000098056	PDGFD	143	-36.93	44981	1414 1438	22	0.5455	0.9091
gga-miR-7475-3p	ENSGALT00000070694	HHIP	143	-37.06	45003	258 278	17	0.8235	0.8824
gga-miR-2127	ENSGALT00000100684	HELB	143	-37.07	44977	510 530	18	0.6667	0.7778
gga-miR-12216-5p	ENSGALT00000022477	SPIRE1	143	-37.15	44974	258 279	16	0.75	0.875
gga-miR-12253-3p	ENSGALT00000037175	PHLPP1	143	-37.21	44978	531 554	21	0.7619	0.8095
gga-miR-7467-5p	ENSGALT00000048945	ZBTB39	143	-37.21	44979	121 146	23	0.6522	0.7826
gga-miR-12268-5p	ENSGALT00000090743	ARID5B	143	-37.24	45004	141 161	18	0.8333	0.8333
gga-miR-12253-5p	ENSGALT00000097821	QPRT	143	-37.32	44977	625 646	18	0.7778	0.8333
gga-miR-12229-3p	ENSGALT00000037175	PHLPP1	143	-37.5	45005	1575 1592	17	0.8235	0.8235
gga-miR-12268-5p	ENSGALT00000060943	CBLL1	143	-37.57	45002	1151 1172	16	0.8125	0.875
gga-miR-12242-5p	ENSGALT00000017222	PPA2	143	-37.67	44979	207 229	20	0.75	0.85
gga-miR-12279-5p	ENSGALT00000008659	SELENOK	143	-37.7	44979	22 50	26	0.6538	0.7308
gga-miR-6642-3p	ENSGALT00000096777	C20orf194	143	-37.72	44979	12 37	23	0.6522	0.7826
gga-miR-12245-3p	ENSGALT00000081334	VAV3	143	-37.8	44978	44 66	20	0.8	0.8
gga-miR-12253-5p	ENSGALT00000009021	ARF4	143	-37.86	44977	195 216	18	0.7222	0.8889
gga-miR-12245-3p	ENSGALT00000010361	ABHD17C	143	-37.98	45002	180 202	15	0.8667	0.8667
gga-miR-12279-5p	ENSGALT00000026468	EIF1AX	143	-38.03	44979	50 71	20	0.75	0.85
gga-miR-6556-3p	ENSGALT00000037175	PHLPP1	143	-38.03	45006	1634 1658	21	0.7143	0.7619
gga-miR-6556-3p	ENSGALT00000011976	YIPF5	143	-38.13	44978	144 167	21	0.6667	0.7619
gga-miR-1770	ENSGALT00000084342	TMEM131	143	-38.18	44978	4789 4811	20	0.7	0.9
gga-miR-12257-5p	ENSGALT00000097821	QPRT	143	-38.25	44978	728 751	21	0.7143	0.8571
gga-miR-1763	ENSGALT00000059485	FGD3	143	-38.3	44979	41 59	20	0.75	0.8
gga-miR-12238-3p	ENSGALT00000017157	BIRC6	143	-38.33	45006	224 246	19	0.7895	0.8947
gga-miR-1579	ENSGALT00000016249	EGLN3	143	-38.4	44977	357 377	18	0.6667	0.7778
gga-miR-1614-3p	ENSGALT00000001712	FGFR3	143	-38.67	45005	630 650	17	0.9412	0.9412
gga-miR-12263-5p	ENSGALT00000013344	RELN	143	-38.7	45006	482 505	20	0.8	0.85
gga-miR-1648-3p	ENSGALT00000044677	NLGN3	143	-38.79	45005	1 20	17	0.8824	1
gga-miR-3523	ENSGALT00000020934	AKR1D1	143	-38.91	44977	104 125	18	0.7222	0.8889
gga-miR-12253-5p	ENSGALT00000041398	BET1	143	-38.91	44978	104 127	21	0.7143	0.8571
gga-miR-12237-5p	ENSGALT00000082189	FAM43A	143	-38.96	44979	1008 1033	22	0.7727	0.8182
gga-miR-12289-5p	ENSGALT00000096678	PRORSD1P	143	-39.01	44977	58 78	18	0.7778	0.8333
gga-miR-12279-5p	ENSGALT00000026468	EIF1AX	143	-39.04	45005	66 88	17	0.8235	0.8824
gga-miR-12273-5p	ENSGALT00000016249	EGLN3	143	-39.1	44978	32 54	20	0.7	0.75
gga-miR-12279-5p	ENSGALT00000037175	PHLPP1	143	-39.13	44979	4782 4807	23	0.6957	0.8696
gga-miR-12215-5p	ENSGALT00000097821	QPRT	143	-39.54	44981	705 727	22	0.7727	0.8182
gga-miR-6557-3p	ENSGALT00000037175	PHLPP1	143	-39.74	44981	777 801	22	0.6818	0.7727
gga-miR-12263-5p	ENSGALT00000105495	KIF7	143	-39.88	44978	406 430	22	0.8182	0.8182
gga-miR-12253-5p	ENSGALT00000012890	KCTD2	143	-39.92	44978	24 46	20	0.75	0.85
gga-miR-6593-5p	ENSGALT00000067091	MGEA5	143	-40.35	45007	419 443	21	0.7619	0.9048
gga-miR-12237-5p	ENSGALT00000083731	EIF4B	143	-40.58	44978	2040 2068	24	0.75	0.75
gga-miR-12226-3p	ENSGALT00000085018	U2AF1	143	-40.6	45002	17 41	16	0.8125	0.875
gga-miR-12245-3p	ENSGALT00000027873	FZD4	143	-40.62	44978	355 378	21	0.7619	0.8095
gga-miR-12216-3p	ENSGALT00000006631	ADA	143	-40.65	44980	244 271	25	0.76	0.8
gga-miR-12226-3p	ENSGALT00000090743	ARID5B	143	-40.69	44979	214 235	20	0.8	0.8
gga-miR-12233-5p	ENSGALT00000068295	GSPT2	143	-40.8	44979	86 109	21	0.8095	0.8571
gga-miR-12279-5p	ENSGALT00000002550	PTPN9	143	-41.07	45007	34 59	22	0.7273	0.7727
gga-miR-12279-5p	ENSGALT00000082189	FAM43A	143	-41.65	45007	442 463	19	0.7368	0.9474
gga-miR-12279-5p	ENSGALT00000067313	FAM213A	143	-41.7	44978	551 575	21	0.7619	0.9048
gga-miR-12273-5p	ENSGALT00000039200	PIM3	143	-41.9	44978	666 688	20	0.75	0.85
gga-miR-12215-5p	ENSGALT00000020462	PRPF40A	143	-42.05	44981	298 327	27	0.7778	0.7778
gga-miR-12235-5p	ENSGALT00000083731	EIF4B	143	-42.16	44978	556 580	20	0.75	0.85
gga-miR-12245-3p	ENSGALT00000018051	GLRX5	143	-42.17	44977	101 122	18	0.7778	0.8333
gga-miR-1763	ENSGALT00000083731	EIF4B	143	-42.22	45038	237 258	18	0.8889	0.8889
gga-miR-12263-5p	ENSGALT00000001476	HSPA5	143	-42.83	44978	156 179	21	0.7619	0.8095
gga-miR-12273-5p	ENSGALT00000021278	CECR2	143	-42.93	44978	130 156	24	0.6667	0.7083
gga-miR-12237-3p	ENSGALT00000037175	PHLPP1	143	-43.1	44978	1617 1639	20	0.8	0.8
gga-miR-12245-3p	ENSGALT00000027066	EIF5B	143	-43.99	44978	21 45	22	0.8182	0.8182
gga-miR-12263-5p	ENSGALT00000098056	PDGFD	143	-47	44978	222 248	24	0.75	0.75
gga-miR-12279-5p	ENSGALT00000070489	CDH15	144	-35.01	44979	26 51	23	0.6522	0.7391
gga-miR-12245-3p	ENSGALT00000017222	PPA2	144	-35.13	44975	475 497	17	0.7647	0.8235
gga-miR-12253-3p	ENSGALT00000080964	NR3C1	144	-35.25	45006	4 25	18	0.7222	0.9444
gga-miR-1770	ENSGALT00000083731	EIF4B	144	-35.27	44978	2690 2711	19	0.7895	0.7895
gga-miR-12217-3p	ENSGALT00000046125	TIMP3	144	-35.28	44975	9 28	17	0.7059	0.8824
gga-miR-12273-5p	ENSGALT00000008659	SELENOK	144	-35.31	44975	46 68	17	0.7059	0.8824
gga-miR-12212-5p	ENSGALT00000107611	SPATA7	144	-35.34	44976	289 307	17	0.7647	0.8235
gga-miR-7475-5p	ENSGALT00000082189	FAM43A	144	-35.37	45003	36 57	17	0.8235	0.8235
gga-miR-7455-5p	ENSGALT00000105495	KIF7	144	-35.51	44978	285 308	21	0.7619	0.8095
gga-miR-12287-5p	ENSGALT00000021278	CECR2	144	-35.52	44976	3046 3065	17	0.8235	0.9412
gga-miR-1777	ENSGALT00000069945	BEND5	144	-35.52	44975	48 68	17	0.7647	0.8235
gga-miR-1777	ENSGALT00000019339	UBN2	144	-35.57	45004	416 434	16	0.8125	0.875
gga-miR-12237-3p	ENSGALT00000037175	PHLPP1	144	-35.65	44978	265 286	19	0.7895	0.7895
gga-miR-12237-3p	ENSGALT00000039200	PIM3	144	-35.78	44975	12 34	17	0.7647	0.8235
gga-miR-7475-3p	ENSGALT00000021278	CECR2	144	-35.79	44975	406 425	17	0.7059	0.8824
gga-miR-12226-3p	ENSGALT00000010512	ZFAND6	144	-35.85	44978	366 388	19	0.7895	0.7895
gga-miR-12237-3p	ENSGALT00000037175	PHLPP1	144	-35.86	44978	1408 1429	19	0.7895	0.7895
gga-miR-12253-5p	ENSGALT00000093238	ZNF503	144	-35.88	44978	1834 1855	19	0.7368	0.8421
gga-miR-6588-3p	ENSGALT00000026654	PHKA2	144	-35.91	44979	3099 3122	21	0.7143	0.8571
gga-miR-12263-5p	ENSGALT00000070694	HHIP	144	-35.93	44976	695 715	17	0.8824	0.8824
gga-miR-1763	ENSGALT00000105495	KIF7	144	-35.95	45007	84 108	21	0.7143	0.7619
gga-miR-7477-5p	ENSGALT00000093238	ZNF503	144	-35.98	44978	482 504	19	0.7895	0.7895
gga-miR-7455-5p	ENSGALT00000060943	CBLL1	144	-36.1	45007	295 318	20	0.7	0.8
gga-miR-12237-5p	ENSGALT00000039200	PIM3	144	-36.14	45006	228 251	18	0.7222	0.7778
gga-miR-7475-5p	ENSGALT00000037175	PHLPP1	144	-36.16	45004	1616 1634	16	0.8125	0.875
gga-miR-1587	ENSGALT00000020462	PRPF40A	144	-36.22	44975	2 24	19	0.6842	0.8421
gga-miR-1584	ENSGALT00000002550	PTPN9	144	-36.25	44976	40 58	17	0.7059	0.8824
gga-miR-12295-3p	ENSGALT00000090743	ARID5B	144	-36.25	44977	288 307	18	0.7222	0.8333
gga-miR-12212-5p	ENSGALT00000100459	MBLAC1	144	-36.28	44976	517 535	17	0.7059	0.8824
gga-miR-12228-5p	ENSGALT00000037175	PHLPP1	144	-36.32	45037	629 650	17	0.7647	1
gga-miR-12253-5p	ENSGALT00000001712	FGFR3	144	-36.43	45006	28 49	18	0.6667	0.8333
gga-miR-12217-3p	ENSGALT00000093238	ZNF503	144	-36.48	44975	1452 1471	17	0.7647	0.8235
gga-miR-2127	ENSGALT00000041398	BET1	144	-36.53	44977	87 110	21	0.7619	0.8095
gga-miR-6642-3p	ENSGALT00000019339	UBN2	144	-36.57	44970	427 449	11	0.8182	0.8182
gga-miR-6642-3p	ENSGALT00000037175	PHLPP1	144	-36.58	44973	1208 1228	14	0.7857	0.7857
gga-miR-1770	ENSGALT00000011312	EEF2K	144	-36.66	45006	1312 1333	18	0.7778	0.8889
gga-miR-12229-5p	ENSGALT00000070489	CDH15	144	-36.69	45006	155 173	18	0.7778	0.8333
gga-miR-1770	ENSGALT00000048945	ZBTB39	144	-36.77	45006	582 603	18	0.7222	0.7778
gga-miR-12282-5p	ENSGALT00000037175	PHLPP1	144	-37.06	45009	1005 1029	22	0.7273	0.7727
gga-miR-12267-3p	ENSGALT00000019339	UBN2	144	-37.11	45006	22 43	18	0.7778	0.8889
gga-miR-12295-5p	ENSGALT00000044058	CYP2U1	144	-37.15	45007	385 406	20	0.8	0.85
gga-miR-12273-5p	ENSGALT00000012890	KCTD2	144	-37.22	44978	204 225	19	0.7895	0.7895
gga-miR-12279-3p	ENSGALT00000090743	ARID5B	144	-37.22	44978	247 268	19	0.7895	0.7895
gga-miR-1777	ENSGALT00000070694	HHIP	144	-37.29	45004	260 278	16	0.8125	0.875
gga-miR-12217-3p	ENSGALT00000097821	QPRT	144	-37.33	45003	629 649	17	0.8235	0.8235
gga-miR-1763	ENSGALT00000022477	SPIRE1	144	-37.44	45007	11 34	20	0.75	0.75
gga-miR-12245-5p	ENSGALT00000027873	FZD4	144	-37.47	45007	211 237	23	0.6522	0.7826
gga-miR-7455-5p	ENSGALT00000037175	PHLPP1	144	-37.48	44979	348 372	22	0.7727	0.7727
gga-miR-1716	ENSGALT00000059485	FGD3	144	-37.49	44980	160 185	23	0.7391	0.8261
gga-miR-1456-5p	ENSGALT00000037175	PHLPP1	144	-37.59	45038	1376 1399	19	0.8421	0.8947
gga-miR-1466	ENSGALT00000105495	KIF7	144	-37.68	45039	4469 4491	19	0.8421	0.8947
gga-miR-12279-5p	ENSGALT00000105886	TRIM9	144	-37.69	45007	710 733	20	0.8	0.85
gga-miR-1584	ENSGALT00000053096	SYNJ2BP	144	-37.76	44974	1 16	15	0.8667	0.9333
gga-miR-12237-5p	ENSGALT00000009021	ARF4	144	-37.87	44977	74 100	21	0.7619	0.8095
gga-miR-12237-5p	ENSGALT00000003737	RUSC2	144	-37.88	44979	5299 5323	21	0.7619	0.8095
gga-miR-3523	ENSGALT00000020934	AKR1D1	144	-38	44978	153 174	19	0.6842	0.8947
gga-miR-12229-5p	ENSGALT00000004992	TXNDC11	144	-38.13	45006	47 68	18	0.7222	0.7778
gga-miR-12237-3p	ENSGALT00000037175	PHLPP1	144	-38.19	44978	766 787	19	0.7895	0.7895
gga-miR-12237-5p	ENSGALT00000000873	ELF3	144	-38.21	44979	563 587	21	0.6667	0.9048
gga-miR-12216-3p	ENSGALT00000017222	PPA2	144	-38.41	44980	456 481	23	0.7391	0.8261
gga-miR-3523	ENSGALT00000082189	FAM43A	144	-38.56	44978	365 387	20	0.8	0.85
gga-miR-12237-5p	ENSGALT00000095589	SH2D3C	144	-38.66	44980	978 1003	23	0.6522	0.7826
gga-miR-1584	ENSGALT00000107611	SPATA7	144	-38.86	44976	192 210	17	0.7059	0.8824
gga-miR-12226-3p	ENSGALT00000014063	MRC1	144	-38.95	44979	144 168	22	0.6364	0.7727
gga-miR-12237-5p	ENSGALT00000093238	ZNF503	144	-39.52	44978	1068 1091	19	0.7368	0.8421
gga-miR-12279-3p	ENSGALT00000021278	CECR2	144	-39.84	44978	144 165	19	0.7895	0.7895
gga-miR-1763	ENSGALT00000039200	PIM3	144	-39.89	45007	310 337	24	0.7083	0.7083
gga-miR-12240-5p	ENSGALT00000010361	ABHD17C	144	-40.05	44979	222 251	27	0.5926	0.7407
gga-miR-1777	ENSGALT00000070694	HHIP	144	-40.13	44975	391 412	18	0.7222	0.8333
gga-miR-12268-5p	ENSGALT00000020554	NAA20	144	-40.63	44976	243 265	20	0.7	0.85
gga-miR-12282-5p	ENSGALT00000020934	AKR1D1	144	-41.42	45008	34 57	20	0.75	0.9
gga-miR-12279-5p	ENSGALT00000053096	SYNJ2BP	144	-41.94	44979	39 62	21	0.7619	0.8095
gga-miR-12273-5p	ENSGALT00000090743	ARID5B	144	-42.49	45037	214 235	17	0.8824	0.8824
gga-miR-12273-5p	ENSGALT00000018051	GLRX5	144	-42.51	44978	193 214	19	0.7368	0.8421
gga-miR-12245-3p	ENSGALT00000090743	ARID5B	144	-43.07	45005	253 278	21	0.8095	0.8095
gga-miR-12279-5p	ENSGALT00000068295	GSPT2	144	-43.23	45007	417 440	20	0.75	0.9
gga-miR-1466	ENSGALT00000037175	PHLPP1	144	-43.4	44980	640 662	21	0.7143	0.8571
gga-miR-12245-3p	ENSGALT00000010361	ABHD17C	144	-43.58	44978	196 217	19	0.7895	0.7895
gga-miR-12245-5p	ENSGALT00000037175	PHLPP1	144	-44.3	44979	602 626	22	0.7273	0.8182
gga-miR-12273-5p	ENSGALT00000090743	ARID5B	144	-44.46	45037	310 331	17	0.8824	0.8824
gga-miR-12245-3p	ENSGALT00000027873	FZD4	144	-45.56	44978	284 305	19	0.7895	0.7895
gga-miR-12279-5p	ENSGALT00000026468	EIF1AX	145	-35.01	45007	96 118	19	0.7368	0.7368
gga-miR-12285-3p	ENSGALT00000022477	SPIRE1	145	-35.18	44972	442 463	14	0.8571	0.9286
gga-miR-6557-5p	ENSGALT00000017157	BIRC6	145	-35.19	44975	67 86	16	0.875	0.875
gga-miR-1716	ENSGALT00000093238	ZNF503	145	-35.33	44979	57 81	21	0.7619	0.8571
gga-miR-7477-3p	ENSGALT00000007164	TNIP1	145	-35.34	44978	34 54	19	0.8421	0.8421
gga-miR-1790	ENSGALT00000093238	ZNF503	145	-35.54	44976	1449 1470	19	0.7368	0.7895
gga-miR-12295-3p	ENSGALT00000045765	PSMD12	145	-35.56	44977	33 58	22	0.7273	0.7727
gga-miR-6556-5p	ENSGALT00000001712	FGFR3	145	-35.58	44978	116 137	20	0.7	0.85
gga-miR-12287-5p	ENSGALT00000070489	CDH15	145	-35.61	44977	2082 2101	18	0.7222	0.8333
gga-miR-12237-5p	ENSGALT00000090743	ARID5B	145	-35.75	44977	94 116	18	0.6667	0.8889
gga-miR-12257-5p	ENSGALT00000105886	TRIM9	145	-35.91	44978	727 752	23	0.7391	0.7826
gga-miR-12282-5p	ENSGALT00000000873	ELF3	145	-36.14	44980	702 728	23	0.6957	0.8261
gga-miR-7478-5p	ENSGALT00000003570	KLHL24	145	-36.15	44979	6876 6900	22	0.8636	0.8636
gga-miR-6556-5p	ENSGALT00000093238	ZNF503	145	-36.21	45006	517 542	22	0.7727	0.8182
gga-miR-12279-5p	ENSGALT00000089082	MTFR1L	145	-36.22	44979	257 280	21	0.8095	0.8095
gga-miR-6592-3p	ENSGALT00000022477	SPIRE1	145	-36.23	44977	314 337	21	0.7143	0.8095
gga-miR-12268-5p	ENSGALT00000082189	FAM43A	145	-36.24	45004	1021 1041	17	0.8235	0.8235
gga-miR-12295-5p	ENSGALT00000021278	CECR2	145	-36.5	44979	55 77	20	0.75	0.8
gga-miR-12255-5p	ENSGALT00000009021	ARF4	145	-36.6	44979	176 198	20	0.75	0.8
gga-miR-1763	ENSGALT00000067091	MGEA5	145	-36.7	44979	470 493	21	0.8095	0.8095
gga-miR-12207-3p	ENSGALT00000023705	PRRC1	145	-36.73	44977	236 255	18	0.7778	0.9444
gga-miR-1576	ENSGALT00000002550	PTPN9	145	-36.76	44976	718 739	18	0.7222	0.8333
gga-miR-12237-5p	ENSGALT00000070694	HHIP	145	-36.77	45008	64 89	22	0.6818	0.7727
gga-miR-6557-3p	ENSGALT00000009964	ABCC8	145	-36.97	44981	51 74	22	0.7273	0.8182
gga-miR-6593-5p	ENSGALT00000012890	KCTD2	145	-36.97	44979	348 370	20	0.6	0.95
gga-miR-12226-3p	ENSGALT00000021278	CECR2	145	-37.12	45007	210 233	21	0.8095	0.8095
gga-miR-12256-5p	ENSGALT00000093238	ZNF503	145	-37.13	44976	2200 2221	19	0.8421	0.8421
gga-miR-1607	ENSGALT00000012890	KCTD2	145	-37.25	44976	400 420	18	0.7222	0.8333
gga-miR-12217-3p	ENSGALT00000037175	PHLPP1	145	-37.25	44975	354 372	16	0.75	0.8125
gga-miR-12229-3p	ENSGALT00000002791	CUX1	145	-37.26	44977	2395 2417	20	0.7	0.85
gga-miR-12237-5p	ENSGALT00000061988	VCL	145	-37.54	44979	373 396	20	0.7	0.85
gga-miR-2127	ENSGALT00000021278	CECR2	145	-37.75	44977	3045 3067	20	0.75	0.8
gga-miR-1763	ENSGALT00000093238	ZNF503	145	-37.77	45007	537 559	19	0.7368	0.7368
gga-miR-12238-3p	ENSGALT00000037175	PHLPP1	145	-37.79	44977	1151 1171	18	0.7778	0.9444
gga-miR-1777	ENSGALT00000026468	EIF1AX	145	-37.98	44976	94 117	21	0.6667	0.8095
gga-miR-1650	ENSGALT00000027682	GJA3	145	-37.98	44980	1381 1406	23	0.7391	0.7826
gga-miR-12282-5p	ENSGALT00000105886	TRIM9	145	-38.19	44981	372 395	22	0.7273	0.8182
gga-miR-1587	ENSGALT00000002550	PTPN9	145	-38.33	44976	866 888	20	0.65	0.85
gga-miR-12229-3p	ENSGALT00000020934	AKR1D1	145	-38.35	45005	148 167	17	0.8235	0.8235
gga-miR-12215-5p	ENSGALT00000093238	ZNF503	145	-38.36	44981	1695 1718	22	0.7727	0.7727
gga-miR-1777	ENSGALT00000009021	ARF4	145	-38.43	45004	179 199	17	0.8235	0.8235
gga-miR-12237-5p	ENSGALT00000026654	PHKA2	145	-38.65	44979	1412 1435	20	0.7	0.85
gga-miR-12255-3p	ENSGALT00000076420	FTO	145	-38.75	44980	19 45	24	0.7083	0.7917
gga-miR-1587	ENSGALT00000059485	FGD3	145	-38.85	44976	165 186	19	0.6842	0.8421
gga-miR-12212-5p	ENSGALT00000020462	PRPF40A	145	-39.11	44976	2813 2833	18	0.7778	0.9444
gga-miR-1621-3p	ENSGALT00000086528	PPIB	145	-39.14	44976	14 34	18	0.7778	0.9444
gga-miR-12212-5p	ENSGALT00000070694	HHIP	145	-39.2	45004	258 278	17	0.8235	0.8235
gga-miR-12282-5p	ENSGALT00000002791	CUX1	145	-39.28	45038	1526 1550	18	0.8333	0.8889
gga-miR-7455-5p	ENSGALT00000006773	BLMH	145	-39.4	44979	26 48	20	0.75	0.8
gga-miR-12226-3p	ENSGALT00000082189	FAM43A	145	-39.95	44975	369 391	16	0.8125	0.9375
gga-miR-7455-5p	ENSGALT00000020462	PRPF40A	145	-40	44979	402 424	20	0.75	0.8
gga-miR-12216-3p	ENSGALT00000010361	ABHD17C	145	-40.41	44979	220 243	20	0.75	0.8
gga-miR-1777	ENSGALT00000060943	CBLL1	145	-40.47	44975	330 350	17	0.8824	0.9412
gga-miR-6642-3p	ENSGALT00000022477	SPIRE1	145	-41.13	44979	1 22	20	0.75	0.8
gga-miR-12282-5p	ENSGALT00000041398	BET1	145	-41.49	45008	114 139	21	0.7143	0.9048
gga-miR-12253-3p	ENSGALT00000067091	MGEA5	145	-41.84	44977	5059 5079	18	0.7778	0.9444
gga-miR-12241-3p	ENSGALT00000087167	SDF2L1	145	-42.45	44975	5495 5513	16	0.8125	0.9375
gga-miR-7455-5p	ENSGALT00000070694	HHIP	145	-42.99	44979	748 771	21	0.7619	0.8571
gga-miR-12282-5p	ENSGALT00000093238	ZNF503	145	-43.89	44980	2035 2061	23	0.7826	0.8261
gga-miR-12268-5p	ENSGALT00000070694	HHIP	145	-44.98	44976	261 281	18	0.8333	0.8889
gga-miR-6596-5p	ENSGALT00000082189	FAM43A	145	-45.61	44975	872 891	17	0.8824	0.9412
gga-miR-12226-3p	ENSGALT00000090743	ARID5B	145	-47.07	44979	275 297	20	0.75	0.8
gga-miR-12237-3p	ENSGALT00000012890	KCTD2	145	-49.07	44976	198 221	19	0.8421	0.8421
gga-miR-1777	ENSGALT00000002791	CUX1	146	-35.01	44976	1427 1446	17	0.7647	0.9412
gga-miR-1777	ENSGALT00000059872	LY6E	146	-35.09	44973	774 794	15	0.8	0.9333
gga-miR-12216-5p	ENSGALT00000098056	PDGFD	146	-35.13	44977	25 47	20	0.7	0.8
gga-miR-12273-5p	ENSGALT00000006501	THSD4	146	-35.16	45006	730 750	18	0.7778	0.8333
gga-miR-1777	ENSGALT00000083731	EIF4B	146	-35.19	45000	1747 1766	12	0.9167	1
gga-miR-12215-5p	ENSGALT00000019461	SNU13	146	-35.23	44980	61 86	22	0.7727	0.8182
gga-miR-2127	ENSGALT00000060943	CBLL1	146	-35.24	45005	1366 1387	18	0.7778	0.8333
gga-miR-12287-5p	ENSGALT00000027066	EIF5B	146	-35.25	44976	4687 4707	17	0.8235	0.8824
gga-miR-12220-5p	ENSGALT00000044677	NLGN3	146	-35.34	44979	2839 2866	25	0.72	0.76
gga-miR-12289-5p	ENSGALT00000000743	RNF113B	146	-35.37	44977	66 87	19	0.8421	0.8421
gga-miR-12216-5p	ENSGALT00000013344	RELN	146	-35.48	44977	8081 8102	19	0.7368	0.7895
gga-miR-6593-5p	ENSGALT00000105886	TRIM9	146	-35.52	45007	880 907	24	0.75	0.7917
gga-miR-12249-3p	ENSGALT00000083731	EIF4B	146	-35.56	44972	2171 2193	13	0.7692	1
gga-miR-1694	ENSGALT00000003570	KLHL24	146	-35.71	44978	7611 7631	19	0.7895	0.8947
gga-miR-12215-5p	ENSGALT00000044677	NLGN3	146	-35.82	44981	2982 3007	23	0.6522	0.7391
gga-miR-12237-5p	ENSGALT00000037175	PHLPP1	146	-35.89	44980	83 103	21	0.6667	0.8095
gga-miR-6556-3p	ENSGALT00000093238	ZNF503	146	-35.89	44978	927 950	21	0.6667	0.7143
gga-miR-1557	ENSGALT00000019339	UBN2	146	-35.93	44976	378 395	17	0.8235	0.8824
gga-miR-12212-5p	ENSGALT00000009964	ABCC8	146	-35.94	44976	29 48	17	0.7059	0.8235
gga-miR-1648-5p	ENSGALT00000090743	ARID5B	146	-36.06	44977	816 837	19	0.6842	0.8421
gga-miR-12282-5p	ENSGALT00000105495	KIF7	146	-36.07	44980	100 124	21	0.7619	0.7619
gga-miR-6647-5p	ENSGALT00000011976	YIPF5	146	-36.08	44976	1 19	17	0.7647	0.9412
gga-miR-12233-5p	ENSGALT00000074990	IGF1R	146	-36.11	44980	3069 3092	21	0.7143	0.9524
gga-miR-6606-5p	ENSGALT00000009021	ARF4	146	-36.13	44976	233 252	17	0.7647	0.9412
gga-miR-12237-5p	ENSGALT00000105886	TRIM9	146	-36.13	45005	686 710	18	0.7222	0.8889
gga-miR-1716	ENSGALT00000020462	PRPF40A	146	-36.29	44978	220 242	19	0.7895	0.8947
gga-miR-12237-5p	ENSGALT00000027873	FZD4	146	-36.31	44980	2367 2390	21	0.5714	0.8095
gga-miR-12273-5p	ENSGALT00000100684	HELB	146	-36.43	44978	587 607	19	0.7368	0.7895
gga-miR-12295-3p	ENSGALT00000090743	ARID5B	146	-36.46	44977	312 335	20	0.7	0.8
gga-miR-7477-3p	ENSGALT00000090743	ARID5B	146	-36.8	45004	189 211	16	0.75	0.875
gga-miR-12226-3p	ENSGALT00000070489	CDH15	146	-36.95	44978	1987 2008	19	0.7368	0.7895
gga-miR-12237-3p	ENSGALT00000039200	PIM3	146	-36.96	44978	658 678	19	0.7368	0.7895
gga-miR-1763	ENSGALT00000021278	CECR2	146	-36.99	44979	392 414	21	0.7143	0.8095
gga-miR-12282-5p	ENSGALT00000000873	ELF3	146	-37.07	44980	1210 1232	21	0.7143	0.8095
gga-miR-12289-3p	ENSGALT00000048945	ZBTB39	146	-37.09	44978	1671 1691	19	0.8421	0.8421
gga-miR-762	ENSGALT00000010361	ABHD17C	146	-37.24	44977	624 647	20	0.75	0.9
gga-miR-12287-5p	ENSGALT00000094813	LIMA1	146	-37.42	44977	777 798	19	0.7368	0.7895
gga-miR-12273-5p	ENSGALT00000010361	ABHD17C	146	-37.52	44977	249 272	20	0.7	0.8
gga-miR-12245-5p	ENSGALT00000105886	TRIM9	146	-37.6	44979	394 416	21	0.7143	0.8095
gga-miR-12267-3p	ENSGALT00000037512	DYNC1H1	146	-37.61	44978	161 184	21	0.6667	0.8571
gga-miR-12216-5p	ENSGALT00000093238	ZNF503	146	-37.84	44977	60 81	19	0.6842	0.8421
gga-miR-12237-5p	ENSGALT00000012890	KCTD2	146	-38.04	44977	28 52	19	0.7895	0.8947
gga-miR-12229-3p	ENSGALT00000049191	ACVR1B	146	-38.07	45005	85 109	21	0.7619	0.7619
gga-miR-1594	ENSGALT00000083731	EIF4B	146	-38.09	45036	2643 2664	17	0.9412	0.9412
gga-miR-12279-5p	ENSGALT00000070694	HHIP	146	-38.15	44979	303 331	26	0.6923	0.7692
gga-miR-12216-5p	ENSGALT00000020462	PRPF40A	146	-38.36	44977	18 40	20	0.7	0.8
gga-miR-7455-5p	ENSGALT00000067091	MGEA5	146	-38.87	44978	109 130	19	0.7895	0.8947
gga-miR-6642-3p	ENSGALT00000070694	HHIP	146	-39.11	45002	328 349	14	0.9286	0.9286
gga-miR-12268-5p	ENSGALT00000100684	HELB	146	-39.17	45004	500 519	16	0.8125	0.8125
gga-miR-6557-3p	ENSGALT00000027873	FZD4	146	-39.27	44981	297 322	23	0.6957	0.8261
gga-miR-12282-5p	ENSGALT00000039200	PIM3	146	-39.38	44980	769 794	22	0.7727	0.8182
gga-miR-12273-5p	ENSGALT00000027066	EIF5B	146	-39.44	44977	23 47	21	0.6667	0.8095
gga-miR-12273-5p	ENSGALT00000001712	FGFR3	146	-39.66	44978	149 172	21	0.7143	0.8095
gga-miR-1648-5p	ENSGALT00000010361	ABHD17C	146	-40.18	44977	184 205	19	0.7895	0.8947
gga-miR-12237-3p	ENSGALT00000051926	VDAC2	146	-40.21	44977	5 27	19	0.8421	0.8421
gga-miR-12237-5p	ENSGALT00000043264	SOCS3	146	-40.23	44980	51 71	21	0.7143	0.7619
gga-miR-12216-5p	ENSGALT00000043264	SOCS3	146	-40.66	44976	27 47	17	0.8235	0.8824
gga-miR-12279-5p	ENSGALT00000083731	EIF4B	146	-40.68	44978	544 568	21	0.8095	0.8571
gga-miR-1763	ENSGALT00000021278	CECR2	146	-40.85	45007	54 76	20	0.8	0.8
gga-miR-12212-5p	ENSGALT00000093238	ZNF503	146	-41.39	44976	1073 1093	18	0.8889	0.8889
gga-miR-12229-5p	ENSGALT00000012890	KCTD2	146	-41.78	45006	383 408	22	0.7273	0.8182
gga-miR-1763	ENSGALT00000069945	BEND5	146	-42.12	45007	46 68	20	0.8	0.8
gga-miR-6557-3p	ENSGALT00000023705	PRRC1	146	-42.55	44981	148 175	25	0.68	0.8
gga-miR-1763b-5p	ENSGALT00000100459	MBLAC1	146	-42.58	44978	1056 1076	19	0.7368	0.9474
gga-miR-12268-5p	ENSGALT00000070694	HHIP	146	-43.59	45004	400 419	16	0.875	0.9375
gga-miR-12237-5p	ENSGALT00000020462	PRPF40A	146	-43.84	44980	222 246	22	0.7273	0.8636
gga-miR-12237-5p	ENSGALT00000024957	CD80	146	-44.64	44977	33 59	21	0.8095	0.8095
gga-miR-12229-5p	ENSGALT00000049191	ACVR1B	146	-44.67	44976	93 115	18	0.8889	0.8889
gga-miR-12245-3p	ENSGALT00000000743	RNF113B	146	-46.62	44978	67 91	22	0.8182	0.8182
gga-miR-1604	ENSGALT00000006631	ADA	147	-35.05	44978	1112 1136	21	0.7619	0.8571
gga-miR-12242-3p	ENSGALT00000021278	CECR2	147	-35.05	44979	2413 2438	23	0.8261	0.8696
gga-miR-6548-3p	ENSGALT00000080964	NR3C1	147	-35.12	44978	1651 1673	20	0.8	0.85
gga-miR-12237-5p	ENSGALT00000074990	IGF1R	147	-35.15	44977	300 323	18	0.6111	0.8889
gga-miR-12286-5p	ENSGALT00000002018	CYP1A2	147	-35.17	44978	217 240	20	0.75	0.9
gga-miR-2954	ENSGALT00000100459	MBLAC1	147	-35.17	44978	976 999	21	0.619	0.8571
gga-miR-12291-3p	ENSGALT00000100459	MBLAC1	147	-35.18	44977	57 77	18	0.7222	0.9444
gga-miR-1777	ENSGALT00000039200	PIM3	147	-35.2	44973	323 342	14	0.7857	0.9286
gga-miR-1716	ENSGALT00000083781	NIPSNAP1	147	-35.21	44980	1097 1129	30	0.6	0.7
gga-miR-12255-5p	ENSGALT00000089082	MTFR1L	147	-35.21	44977	248 271	20	0.8	0.85
gga-miR-12233-5p	ENSGALT00000093238	ZNF503	147	-35.24	45008	953 976	21	0.7143	0.8571
gga-miR-128-1-5p	ENSGALT00000062269	LRP12	147	-35.28	44978	17 40	20	0.65	0.85
gga-miR-12226-3p	ENSGALT00000001476	HSPA5	147	-35.36	45007	108 132	21	0.7619	0.8095
gga-miR-3523	ENSGALT00000049191	ACVR1B	147	-35.38	44978	1402 1424	20	0.8	0.85
gga-miR-1762	ENSGALT00000002661	LRIG2	147	-35.39	44977	6105 6128	18	0.8889	0.9444
gga-miR-6661-5p	ENSGALT00000026654	PHKA2	147	-35.4	44978	5825 5847	20	0.75	0.9
gga-miR-1698	ENSGALT00000023705	PRRC1	147	-35.56	44978	172 194	20	0.8	0.85
gga-miR-12245-3p	ENSGALT00000100459	MBLAC1	147	-35.58	45003	1110 1130	15	0.8667	0.9333
gga-miR-12282-5p	ENSGALT00000084342	TMEM131	147	-35.61	44981	121 145	22	0.6818	0.8182
gga-miR-1625-5p	ENSGALT00000098056	PDGFD	147	-35.68	44981	442 466	22	0.7273	0.9091
gga-miR-1763b-5p	ENSGALT00000105886	TRIM9	147	-35.68	44978	2425 2449	22	0.7727	0.8182
gga-miR-12253-5p	ENSGALT00000083731	EIF4B	147	-35.79	44978	220 243	21	0.6667	0.8095
gga-miR-12226-3p	ENSGALT00000090743	ARID5B	147	-35.99	44978	536 559	20	0.7	0.8
gga-miR-1763	ENSGALT00000105886	TRIM9	147	-36.06	45007	649 670	19	0.7368	0.8421
gga-miR-1770	ENSGALT00000060943	CBLL1	147	-36.16	44978	320 342	20	0.7	0.8
gga-miR-1732	ENSGALT00000002550	PTPN9	147	-36.24	45005	56 76	17	0.8235	0.9412
gga-miR-12237-5p	ENSGALT00000010512	ZFAND6	147	-36.54	44975	300 325	18	0.7778	0.8889
gga-miR-12295-5p	ENSGALT00000003570	KLHL24	147	-36.59	44977	106 128	18	0.8333	0.8333
gga-miR-12267-3p	ENSGALT00000100459	MBLAC1	147	-36.71	44978	406 428	20	0.7	0.8
gga-miR-12279-5p	ENSGALT00000037175	PHLPP1	147	-36.73	45006	1207 1230	19	0.7895	0.7895
gga-miR-12215-5p	ENSGALT00000043009	SURF4	147	-36.77	44979	105 131	22	0.7727	0.8636
gga-miR-12286-5p	ENSGALT00000041398	BET1	147	-36.91	44979	110 136	24	0.7083	0.75
gga-miR-12237-5p	ENSGALT00000037175	PHLPP1	147	-36.97	44977	1336 1359	18	0.8333	0.8333
gga-miR-12242-5p	ENSGALT00000002661	LRIG2	147	-36.98	45008	2131 2155	22	0.7273	0.8182
gga-miR-12242-5p	ENSGALT00000060943	CBLL1	147	-37.02	44980	1366 1387	21	0.8095	0.8095
gga-miR-1648-5p	ENSGALT00000018051	GLRX5	147	-37.03	45005	115 135	17	0.8235	0.9412
gga-miR-12282-5p	ENSGALT00000093238	ZNF503	147	-37.17	45008	406 430	21	0.7143	0.8571
gga-miR-12279-5p	ENSGALT00000094813	LIMA1	147	-37.18	44979	903 928	23	0.6522	0.8261
gga-miR-1648-5p	ENSGALT00000094813	LIMA1	147	-37.27	45005	131 151	17	0.8235	0.9412
gga-miR-6708-5p	ENSGALT00000002791	CUX1	147	-37.28	45007	2102 2126	21	0.8095	0.9048
gga-miR-12237-5p	ENSGALT00000023705	PRRC1	147	-37.3	44978	179 204	21	0.6667	0.8095
gga-miR-12226-3p	ENSGALT00000001712	FGFR3	147	-37.32	45007	243 264	19	0.7895	0.7895
gga-miR-6556-3p	ENSGALT00000082189	FAM43A	147	-37.39	44978	842 864	20	0.8	0.85
gga-miR-12242-5p	ENSGALT00000026468	EIF1AX	147	-37.45	44978	64 88	20	0.8	0.85
gga-miR-12216-5p	ENSGALT00000068295	GSPT2	147	-37.45	44975	414 436	18	0.7778	0.8889
gga-miR-12255-3p	ENSGALT00000070694	HHIP	147	-37.66	44980	705 729	23	0.6957	0.7826
gga-miR-1635	ENSGALT00000070489	CDH15	147	-37.77	44981	2181 2206	23	0.7391	0.8261
gga-miR-12250-3p	ENSGALT00000021278	CECR2	147	-37.79	44977	142 162	18	0.7222	0.9444
gga-miR-7477-5p	ENSGALT00000097821	QPRT	147	-37.79	44979	758 779	20	0.8	0.85
gga-miR-12212-5p	ENSGALT00000093238	ZNF503	147	-37.83	44976	1449 1471	20	0.8	0.85
gga-miR-6557-3p	ENSGALT00000001712	FGFR3	147	-37.84	44981	195 219	22	0.6818	0.8182
gga-miR-12287-5p	ENSGALT00000090743	ARID5B	147	-37.97	44977	116 136	18	0.7222	0.7778
gga-miR-12229-5p	ENSGALT00000000873	ELF3	147	-38.07	44978	1210 1233	21	0.7143	0.7619
gga-miR-1770	ENSGALT00000020462	PRPF40A	147	-38.08	44978	400 422	20	0.7	0.8
gga-miR-12245-3p	ENSGALT00000017222	PPA2	147	-38.15	45006	453 476	20	0.75	0.8
gga-miR-1648-5p	ENSGALT00000105495	KIF7	147	-38.4	45005	146 166	17	0.8235	0.9412
gga-miR-12275-3p	ENSGALT00000049191	ACVR1B	147	-38.56	45036	1682 1703	16	0.875	1
gga-miR-12263-5p	ENSGALT00000013285	ERLEC1	147	-38.59	44977	42 63	18	0.8333	0.8333
gga-miR-1770	ENSGALT00000094813	LIMA1	147	-38.68	44978	575 597	20	0.7	0.8
gga-miR-12255-3p	ENSGALT00000023705	PRRC1	147	-38.72	44980	198 219	21	0.7143	0.7619
gga-miR-12237-3p	ENSGALT00000027066	EIF5B	147	-38.84	44977	26 47	18	0.8333	0.8333
gga-miR-12245-3p	ENSGALT00000006501	THSD4	147	-38.89	44977	195 216	18	0.8333	0.8333
gga-miR-1621-3p	ENSGALT00000013485	PSMD10	147	-39.03	44976	206 223	17	0.7647	0.8824
gga-miR-12226-3p	ENSGALT00000067091	MGEA5	147	-39.04	45006	297 322	21	0.7143	0.8095
gga-miR-12295-5p	ENSGALT00000070694	HHIP	147	-39.09	44979	258 279	20	0.8	0.85
gga-miR-1763b-5p	ENSGALT00000012890	KCTD2	147	-39.11	44978	208 230	20	0.75	0.9
gga-miR-12215-5p	ENSGALT00000105886	TRIM9	147	-39.2	44981	646 670	22	0.7273	0.7727
gga-miR-12245-3p	ENSGALT00000085922	EXOSC2	147	-39.28	45004	84 103	16	0.875	0.875
gga-miR-12216-5p	ENSGALT00000093238	ZNF503	147	-39.4	44977	470 490	18	0.7778	0.8889
gga-miR-7477-5p	ENSGALT00000026468	EIF1AX	147	-39.78	44979	40 61	20	0.8	0.85
gga-miR-6654-3p	ENSGALT00000094813	LIMA1	147	-39.88	44979	1396 1421	23	0.7391	0.8696
gga-miR-1770	ENSGALT00000100684	HELB	147	-40.05	44978	511 534	21	0.6667	0.8095
gga-miR-12229-5p	ENSGALT00000082189	FAM43A	147	-40.09	45002	373 395	15	0.8667	0.9333
gga-miR-12295-3p	ENSGALT00000016249	EGLN3	147	-40.34	44977	39 60	18	0.8333	0.8333
gga-miR-12237-5p	ENSGALT00000105886	TRIM9	147	-40.4	44977	382 405	18	0.8333	0.8333
gga-miR-12273-5p	ENSGALT00000037175	PHLPP1	147	-40.48	44978	867 890	21	0.7143	0.7619
gga-miR-12279-5p	ENSGALT00000093238	ZNF503	147	-40.51	44979	984 1009	23	0.6957	0.7826
gga-miR-12226-3p	ENSGALT00000090743	ARID5B	147	-40.53	45007	335 356	19	0.7895	0.7895
gga-miR-12217-3p	ENSGALT00000059485	FGD3	147	-40.96	44975	126 143	16	0.8125	0.875
gga-miR-12253-3p	ENSGALT00000100459	MBLAC1	147	-40.99	44977	1061 1082	18	0.7222	0.9444
gga-miR-12217-3p	ENSGALT00000010361	ABHD17C	147	-41.01	44975	138 159	19	0.7895	0.8421
gga-miR-1763b-5p	ENSGALT00000019339	UBN2	147	-41.09	44978	247 270	21	0.7143	0.9048
gga-miR-12229-5p	ENSGALT00000037175	PHLPP1	147	-41.46	44978	1343 1366	21	0.8095	0.8095
gga-miR-1770	ENSGALT00000009021	ARF4	147	-41.68	45006	189 211	19	0.8421	0.8947
gga-miR-12226-5p	ENSGALT00000012890	KCTD2	147	-41.82	45006	396 421	22	0.7273	0.7727
gga-miR-12245-3p	ENSGALT00000090743	ARID5B	147	-41.97	45006	329 351	19	0.7895	0.7895
gga-miR-12247-5p	ENSGALT00000049026	INSR	147	-42.71	44978	794 816	20	0.8	0.85
gga-miR-7455-5p	ENSGALT00000100684	HELB	147	-42.75	44979	518 539	20	0.8	0.85
gga-miR-12237-5p	ENSGALT00000037175	PHLPP1	147	-42.81	44978	840 864	20	0.75	0.9
gga-miR-12273-5p	ENSGALT00000037175	PHLPP1	147	-43.29	44978	936 959	21	0.8571	0.8571
gga-miR-7455-5p	ENSGALT00000083731	EIF4B	147	-43.42	44977	557 579	18	0.8333	0.8333
gga-miR-12237-3p	ENSGALT00000013285	ERLEC1	147	-44.14	44978	42 65	21	0.8095	0.8095
gga-miR-12273-5p	ENSGALT00000090743	ARID5B	147	-45.92	45036	187 208	16	0.9375	0.9375
gga-miR-12279-5p	ENSGALT00000105886	TRIM9	147	-46.75	44978	648 672	21	0.8095	0.9048
gga-miR-1594	ENSGALT00000044058	CYP2U1	148	-35.02	44977	391 409	18	0.7222	0.8889
gga-miR-6599-5p	ENSGALT00000093238	ZNF503	148	-35.13	44980	18 45	25	0.68	0.76
gga-miR-1648-5p	ENSGALT00000017157	BIRC6	148	-35.17	44976	56 75	17	0.7647	0.8824
gga-miR-12287-5p	ENSGALT00000097821	QPRT	148	-35.19	44977	707 725	18	0.7778	0.8333
gga-miR-7475-5p	ENSGALT00000039200	PIM3	148	-35.2	44974	665 684	15	0.8	0.8667
gga-miR-12240-5p	ENSGALT00000000743	RNF113B	148	-35.25	44979	67 90	21	0.6667	0.8095
gga-miR-1763	ENSGALT00000044677	NLGN3	148	-35.29	45007	3212 3235	20	0.75	0.8
gga-miR-12235-5p	ENSGALT00000093238	ZNF503	148	-35.29	44978	619 642	19	0.7895	0.8421
gga-miR-6596-3p	ENSGALT00000093238	ZNF503	148	-35.36	44978	1548 1569	19	0.6842	0.7895
gga-miR-12242-3p	ENSGALT00000001712	FGFR3	148	-35.38	44978	241 263	19	0.7895	0.8421
gga-miR-12216-5p	ENSGALT00000083781	NIPSNAP1	148	-35.47	44977	554 574	19	0.7895	0.8421
gga-miR-1777	ENSGALT00000105886	TRIM9	148	-35.5	45004	415 433	16	0.8125	0.9375
gga-miR-7477-3p	ENSGALT00000011976	YIPF5	148	-35.56	45003	1 22	16	0.8125	0.9375
gga-miR-6542-5p	ENSGALT00000017222	PPA2	148	-35.57	45006	465 486	18	0.8333	0.8889
gga-miR-12216-5p	ENSGALT00000040268	PNPLA7	148	-35.77	44977	4133 4153	19	0.7895	0.8421
gga-miR-12216-5p	ENSGALT00000002661	LRIG2	148	-35.82	44977	2135 2155	19	0.7368	0.8947
gga-miR-12282-5p	ENSGALT00000093238	ZNF503	148	-35.86	44979	2333 2358	21	0.7619	0.8571
gga-miR-7475-3p	ENSGALT00000009021	ARF4	148	-35.88	45003	180 199	16	0.875	0.875
gga-miR-12229-5p	ENSGALT00000070694	HHIP	148	-36.1	45006	165 186	18	0.7222	0.8333
gga-miR-12212-5p	ENSGALT00000049191	ACVR1B	148	-36.21	45003	1465 1485	16	0.875	0.875
gga-miR-12282-5p	ENSGALT00000019339	UBN2	148	-36.23	45008	414 437	20	0.75	0.8
gga-miR-12245-3p	ENSGALT00000010361	ABHD17C	148	-36.3	45004	254 274	16	0.875	0.875
gga-miR-1777	ENSGALT00000010512	ZFAND6	148	-36.3	45002	253 272	14	0.8571	0.9286
gga-miR-6642-3p	ENSGALT00000026468	EIF1AX	148	-36.31	44974	94 116	15	0.6667	0.8
gga-miR-1763b-5p	ENSGALT00000013285	ERLEC1	148	-36.33	45006	57 78	18	0.7778	0.9444
gga-miR-12245-3p	ENSGALT00000017157	BIRC6	148	-36.36	44978	57 78	19	0.7895	0.8421
gga-miR-12237-5p	ENSGALT00000060943	CBLL1	148	-36.48	44978	1449 1473	20	0.8	0.9
gga-miR-1777	ENSGALT00000098056	PDGFD	148	-36.5	45004	35 53	16	0.8125	0.9375
gga-miR-12253-5p	ENSGALT00000010361	ABHD17C	148	-36.65	44977	128 147	18	0.7222	0.8889
gga-miR-6593-5p	ENSGALT00000006501	THSD4	148	-36.8	44979	93 116	21	0.6667	0.8095
gga-miR-12268-5p	ENSGALT00000105495	KIF7	148	-36.85	45004	106 124	16	0.875	0.875
gga-miR-1770	ENSGALT00000097821	QPRT	148	-36.95	45006	626 647	18	0.7778	0.7778
gga-miR-12232-5p	ENSGALT00000037512	DYNC1H1	148	-37	44978	12321 12343	20	0.85	0.85
gga-miR-12268-5p	ENSGALT00000105886	TRIM9	148	-37	45004	377 395	16	0.875	0.875
gga-miR-12216-5p	ENSGALT00000093238	ZNF503	148	-37.02	44977	853 879	24	0.7083	0.7083
gga-miR-12237-3p	ENSGALT00000037175	PHLPP1	148	-37.04	44976	750 773	19	0.7368	0.7368
gga-miR-12273-5p	ENSGALT00000037512	DYNC1H1	148	-37.17	44975	6 29	18	0.7778	0.8333
gga-miR-6557-3p	ENSGALT00000025252	HSPA13	148	-37.24	44981	1 32	29	0.6552	0.7586
gga-miR-2127	ENSGALT00000009021	ARF4	148	-37.28	44977	182 202	19	0.7895	0.8421
gga-miR-12279-5p	ENSGALT00000096777	C20orf194	148	-37.32	44974	95 117	15	0.8	0.8667
gga-miR-12268-5p	ENSGALT00000044677	NLGN3	148	-37.36	45004	3220 3238	16	0.875	0.875
gga-miR-12245-3p	ENSGALT00000090743	ARID5B	148	-37.4	45006	166 187	18	0.7778	0.7778
gga-miR-12295-3p	ENSGALT00000001712	FGFR3	148	-37.41	44976	93 118	21	0.7619	0.8095
gga-miR-7455-5p	ENSGALT00000105495	KIF7	148	-37.48	45002	172 194	14	0.8571	0.9286
gga-miR-12237-5p	ENSGALT00000020934	AKR1D1	148	-37.54	44978	374 397	19	0.6842	0.7895
gga-miR-12268-5p	ENSGALT00000061988	VCL	148	-37.67	45002	237 256	14	0.8571	0.9286
gga-miR-1777	ENSGALT00000090743	ARID5B	148	-37.97	45003	135 155	16	0.8125	0.9375
gga-miR-12215-5p	ENSGALT00000007164	TNIP1	148	-38.04	44980	2637 2664	24	0.75	0.8333
gga-miR-6642-3p	ENSGALT00000107611	SPATA7	148	-38.17	44979	194 217	21	0.7143	0.7619
gga-miR-12255-3p	ENSGALT00000105886	TRIM9	148	-38.28	44980	16 42	24	0.6667	0.7917
gga-miR-7477-5p	ENSGALT00000085018	U2AF1	148	-38.41	44979	349 376	25	0.6	0.8
gga-miR-12268-5p	ENSGALT00000083731	EIF4B	148	-38.66	45004	238 256	16	0.875	0.875
gga-miR-12273-5p	ENSGALT00000093238	ZNF503	148	-38.8	44974	2413 2434	15	0.9333	0.9333
gga-miR-12282-5p	ENSGALT00000093238	ZNF503	148	-38.96	44979	1768 1793	21	0.619	0.8571
gga-miR-1625-5p	ENSGALT00000006631	ADA	148	-39.11	44981	1113 1135	22	0.7727	0.8182
gga-miR-6587-3p	ENSGALT00000037175	PHLPP1	148	-39.23	44979	4830 4855	23	0.7391	0.8261
gga-miR-12268-5p	ENSGALT00000016249	EGLN3	148	-39.43	45003	355 375	16	0.875	0.875
gga-miR-12259-5p	ENSGALT00000007164	TNIP1	148	-39.59	44978	2639 2661	19	0.8421	0.9474
gga-miR-12216-3p	ENSGALT00000105495	KIF7	148	-39.68	44980	234 259	23	0.7826	0.8261
gga-miR-12263-5p	ENSGALT00000083731	EIF4B	148	-39.75	44976	3609 3634	21	0.7619	0.8095
gga-miR-6642-3p	ENSGALT00000039200	PIM3	148	-39.95	44979	394 417	21	0.6667	0.8095
gga-miR-1607	ENSGALT00000051926	VDAC2	148	-40.01	44976	126 144	17	0.7647	0.8824
gga-miR-1777	ENSGALT00000044677	NLGN3	148	-40.3	44976	2761 2782	19	0.7895	0.8421
gga-miR-6642-3p	ENSGALT00000020462	PRPF40A	148	-40.4	44979	42 65	21	0.8095	0.8095
gga-miR-12237-3p	ENSGALT00000006501	THSD4	148	-40.41	45003	202 224	16	0.875	0.875
gga-miR-12245-5p	ENSGALT00000059485	FGD3	148	-40.42	44979	65 88	21	0.7619	0.8571
gga-miR-12237-3p	ENSGALT00000086528	PPIB	148	-40.6	45004	24 48	19	0.8421	0.8421
gga-miR-12279-5p	ENSGALT00000090743	ARID5B	148	-40.8	44979	137 160	21	0.8095	0.8095
gga-miR-12295-3p	ENSGALT00000002661	LRIG2	148	-41.42	44976	2 25	19	0.7895	0.8421
gga-miR-1777	ENSGALT00000060943	CBLL1	148	-41.49	45004	79 100	18	0.8333	0.8889
gga-miR-12282-5p	ENSGALT00000074990	IGF1R	148	-41.51	45009	3776 3803	24	0.7083	0.8333
gga-miR-12253-5p	ENSGALT00000010512	ZFAND6	148	-41.6	44978	297 318	19	0.7895	0.8421
gga-miR-12245-3p	ENSGALT00000019339	UBN2	148	-41.96	45006	251 272	18	0.7778	0.7778
gga-miR-12273-5p	ENSGALT00000085018	U2AF1	148	-41.97	44976	17 41	20	0.75	0.85
gga-miR-12282-5p	ENSGALT00000021278	CECR2	148	-42.4	44978	37 61	19	0.7895	0.8421
gga-miR-12279-5p	ENSGALT00000090743	ARID5B	148	-42.91	44979	588 613	23	0.6957	0.7391
gga-miR-12242-5p	ENSGALT00000082189	FAM43A	148	-43.35	44979	1046 1071	22	0.7727	0.8182
gga-miR-12237-3p	ENSGALT00000027873	FZD4	148	-45.24	44978	286 307	19	0.7895	0.8421
gga-miR-12263-5p	ENSGALT00000086528	PPIB	148	-50.94	44978	33 56	21	0.9048	0.9048
gga-miR-7455-5p	ENSGALT00000100684	HELB	149	-35.12	44979	486 508	20	0.8	0.8
gga-miR-12215-5p	ENSGALT00000013344	RELN	149	-35.16	44981	216 239	22	0.6364	0.6818
gga-miR-1763	ENSGALT00000085922	EXOSC2	149	-35.16	45007	6 26	19	0.8421	0.8421
gga-miR-12235-3p	ENSGALT00000025252	HSPA13	149	-35.17	45008	67 91	21	0.7619	0.9048
gga-miR-12268-5p	ENSGALT00000022477	SPIRE1	149	-35.22	44976	433 453	18	0.7222	0.7222
gga-miR-12290-3p	ENSGALT00000100459	MBLAC1	149	-35.25	45005	981 1000	17	0.8235	0.8824
gga-miR-1763	ENSGALT00000060943	CBLL1	149	-35.26	45003	1147 1169	15	0.8667	0.8667
gga-miR-12288-5p	ENSGALT00000025319	NELFA	149	-35.3	44977	529 548	18	0.8889	0.8889
gga-miR-12217-3p	ENSGALT00000070694	HHIP	149	-35.32	45003	260 278	15	0.8667	0.8667
gga-miR-1607	ENSGALT00000022477	SPIRE1	149	-35.34	45004	14 34	17	0.8235	0.8824
gga-miR-7475-5p	ENSGALT00000070489	CDH15	149	-35.36	44976	2295 2315	18	0.7778	0.8333
gga-miR-12226-3p	ENSGALT00000037175	PHLPP1	149	-35.42	45003	539 561	15	0.8	0.9333
gga-miR-12268-5p	ENSGALT00000096777	C20orf194	149	-35.42	44976	4997 5017	18	0.7222	0.8889
gga-miR-12283-5p	ENSGALT00000012890	KCTD2	149	-35.59	44979	6 28	20	0.7	0.75
gga-miR-12235-3p	ENSGALT00000008104	MAP4K4	149	-35.62	44980	3289 3313	22	0.7273	0.8636
gga-miR-1777	ENSGALT00000037175	PHLPP1	149	-35.73	45004	345 365	17	0.8235	0.8824
gga-miR-1648-5p	ENSGALT00000017154	RNF11	149	-35.77	44976	118 139	18	0.7222	0.8889
gga-miR-1763	ENSGALT00000060943	CBLL1	149	-35.94	45007	267 287	19	0.7895	0.8947
gga-miR-12245-3p	ENSGALT00000037175	PHLPP1	149	-35.99	45006	1614 1633	18	0.8333	0.8333
gga-miR-1456-3p	ENSGALT00000100459	MBLAC1	149	-36.01	44975	591 611	16	0.8125	1
gga-miR-1576	ENSGALT00000060943	CBLL1	149	-36.02	44977	1156 1175	18	0.7778	0.8333
gga-miR-12267-3p	ENSGALT00000089082	MTFR1L	149	-36.11	44977	119 139	18	0.7222	0.8889
gga-miR-12295-5p	ENSGALT00000008104	MAP4K4	149	-36.25	44979	2123 2145	20	0.65	0.8
gga-miR-12279-5p	ENSGALT00000067313	FAM213A	149	-36.26	44978	533 553	19	0.7368	0.8421
gga-miR-12229-5p	ENSGALT00000020462	PRPF40A	149	-36.43	45004	167 190	18	0.8333	0.8333
gga-miR-12212-5p	ENSGALT00000039200	PIM3	149	-36.57	44976	882 902	18	0.7222	0.7222
gga-miR-1777	ENSGALT00000010512	ZFAND6	149	-36.58	44975	146 165	16	0.75	0.875
gga-miR-12268-5p	ENSGALT00000105886	TRIM9	149	-36.59	45004	416 436	17	0.8235	0.8824
gga-miR-12253-5p	ENSGALT00000014063	MRC1	149	-36.61	45003	3841 3862	15	0.9333	1
gga-miR-1466	ENSGALT00000037175	PHLPP1	149	-36.72	45008	1346 1371	22	0.6818	0.8182
gga-miR-12237-3p	ENSGALT00000086528	PPIB	149	-36.78	44978	72 96	22	0.7727	0.8182
gga-miR-12286-5p	ENSGALT00000043264	SOCS3	149	-36.83	45004	992 1016	18	0.8333	0.8333
gga-miR-12263-5p	ENSGALT00000076420	FTO	149	-36.83	45004	126 148	17	0.8235	0.8824
gga-miR-1456-3p	ENSGALT00000037512	DYNC1H1	149	-36.93	44976	16 37	18	0.7222	0.8889
gga-miR-12268-5p	ENSGALT00000022477	SPIRE1	149	-37.04	44976	464 484	18	0.7778	0.8333
gga-miR-12245-3p	ENSGALT00000094813	LIMA1	149	-37.05	44975	88 109	16	0.75	0.875
gga-miR-1466	ENSGALT00000012890	KCTD2	149	-37.13	44980	116 140	22	0.7273	0.8636
gga-miR-7443-3p	ENSGALT00000082189	FAM43A	149	-37.15	44977	818 843	21	0.7619	0.8095
gga-miR-1594	ENSGALT00000004992	TXNDC11	149	-37.17	44977	5 24	18	0.7222	0.8889
gga-miR-12237-5p	ENSGALT00000037175	PHLPP1	149	-37.22	44976	330 354	18	0.7778	0.8333
gga-miR-1773-5p	ENSGALT00000037512	DYNC1H1	149	-37.23	44979	4879 4901	20	0.7	0.9
gga-miR-12226-3p	ENSGALT00000086528	PPIB	149	-37.24	45005	11 35	19	0.8421	0.8421
gga-miR-12237-5p	ENSGALT00000085925	EIF2A	149	-37.45	44980	22 49	25	0.64	0.76
gga-miR-1576	ENSGALT00000105886	TRIM9	149	-37.48	44977	710 733	21	0.7619	0.8095
gga-miR-12268-5p	ENSGALT00000069945	BEND5	149	-37.5	45003	47 66	15	0.8667	0.8667
gga-miR-7477-3p	ENSGALT00000090743	ARID5B	149	-37.74	45006	218 238	18	0.7778	0.8889
gga-miR-12282-5p	ENSGALT00000060943	CBLL1	149	-37.82	44980	37 62	22	0.6818	0.7727
gga-miR-1576	ENSGALT00000085922	EXOSC2	149	-37.93	45005	5 27	19	0.8421	0.8421
gga-miR-12226-3p	ENSGALT00000093238	ZNF503	149	-37.93	45005	1330 1351	17	0.8235	0.8824
gga-miR-1777	ENSGALT00000037175	PHLPP1	149	-38.06	44976	1208 1229	19	0.7368	0.8421
gga-miR-6564-5p	ENSGALT00000090743	ARID5B	149	-38.12	44977	249 268	18	0.7222	0.8889
gga-miR-1607	ENSGALT00000020462	PRPF40A	149	-38.22	44976	116 136	18	0.7222	0.8889
gga-miR-103-1-5p	ENSGALT00000097821	QPRT	149	-38.45	44981	1308 1331	22	0.6818	0.9091
gga-miR-1584	ENSGALT00000060943	CBLL1	149	-38.52	44976	1154 1174	18	0.7778	0.8333
gga-miR-1584	ENSGALT00000039200	PIM3	149	-38.79	44976	882 902	18	0.7222	0.8889
gga-miR-12229-5p	ENSGALT00000043264	SOCS3	149	-39	45006	29 48	18	0.8333	0.8333
gga-miR-12215-5p	ENSGALT00000074990	IGF1R	149	-39.03	44981	104 127	22	0.7273	0.8636
gga-miR-12279-5p	ENSGALT00000105886	TRIM9	149	-39.5	44979	382 404	20	0.8	0.8
gga-miR-1763	ENSGALT00000037175	PHLPP1	149	-39.58	45007	345 365	19	0.8421	0.8421
gga-miR-12282-5p	ENSGALT00000016249	EGLN3	149	-40.65	44980	280 309	26	0.6154	0.7692
gga-miR-12229-3p	ENSGALT00000010361	ABHD17C	149	-41.57	45005	209 231	19	0.8421	0.8421
gga-miR-12282-5p	ENSGALT00000039200	PIM3	149	-41.65	44980	301 326	22	0.7727	0.8182
gga-miR-12216-5p	ENSGALT00000016249	EGLN3	149	-41.74	44977	355 374	18	0.7222	0.8889
gga-miR-1584	ENSGALT00000022477	SPIRE1	149	-41.74	44976	259 282	21	0.7143	0.8095
gga-miR-6547-5p	ENSGALT00000096777	C20orf194	149	-41.75	44975	45 66	16	0.8125	1
gga-miR-1777	ENSGALT00000105886	TRIM9	149	-42.46	45004	380 400	17	0.8235	0.8824
gga-miR-12237-5p	ENSGALT00000020462	PRPF40A	149	-42.64	44976	6 31	19	0.7368	0.8421
gga-miR-12282-5p	ENSGALT00000090743	ARID5B	149	-42.79	44980	516 541	22	0.7273	0.8636
gga-miR-1777	ENSGALT00000090743	ARID5B	149	-42.92	45004	115 135	17	0.8235	0.8824
gga-miR-12216-5p	ENSGALT00000100684	HELB	149	-43.6	44975	488 509	17	0.9412	0.9412
gga-miR-7455-5p	ENSGALT00000039200	PIM3	149	-45.18	45038	304 326	18	0.8889	0.8889
gga-miR-12245-3p	ENSGALT00000020934	AKR1D1	149	-45.34	45006	95 120	22	0.8182	0.8182
gga-miR-6642-3p	ENSGALT00000093238	ZNF503	150	-35.01	44973	521 545	16	0.75	0.8125
gga-miR-12215-5p	ENSGALT00000067313	FAM213A	150	-35.06	44981	465 490	23	0.6522	0.7826
gga-miR-12226-5p	ENSGALT00000074990	IGF1R	150	-35.08	45006	28 51	20	0.75	0.9
gga-miR-1584	ENSGALT00000100459	MBLAC1	150	-35.09	44968	789 808	9	1	1
gga-miR-1648-5p	ENSGALT00000083624	FAM126A	150	-35.12	45005	103 126	20	0.75	0.85
gga-miR-6642-5p	ENSGALT00000010361	ABHD17C	150	-35.14	44978	140 163	21	0.7619	0.8095
gga-miR-12237-5p	ENSGALT00000043264	SOCS3	150	-35.16	44968	19 42	9	1	1
gga-miR-12273-5p	ENSGALT00000105495	KIF7	150	-35.22	45006	413 433	18	0.7778	0.8889
gga-miR-1770	ENSGALT00000060943	CBLL1	150	-35.31	44978	277 297	19	0.7368	0.8421
gga-miR-12243-5p	ENSGALT00000037512	DYNC1H1	150	-35.34	45008	7175 7200	20	0.85	0.95
gga-miR-1584	ENSGALT00000085922	EXOSC2	150	-35.39	44976	7 26	17	0.7059	0.8824
gga-miR-1770	ENSGALT00000067091	MGEA5	150	-35.49	44976	109 130	17	0.7059	0.8824
gga-miR-6599-5p	ENSGALT00000023705	PRRC1	150	-35.59	45008	174 197	20	0.65	0.85
gga-miR-12212-5p	ENSGALT00000059485	FGD3	150	-35.76	44976	124 143	17	0.7647	0.8235
gga-miR-1579	ENSGALT00000090743	ARID5B	150	-35.85	44977	98 121	21	0.7143	0.8095
gga-miR-6564-5p	ENSGALT00000022477	SPIRE1	150	-35.96	44977	211 233	20	0.7	0.85
gga-miR-12242-5p	ENSGALT00000025319	NELFA	150	-36.13	44976	570 593	17	0.6471	0.9412
gga-miR-12215-5p	ENSGALT00000044677	NLGN3	150	-36.14	44981	2438 2466	26	0.6154	0.6538
gga-miR-12226-3p	ENSGALT00000100684	HELB	150	-36.16	45000	585 607	12	1	1
gga-miR-12229-5p	ENSGALT00000088708	CNIH1	150	-36.18	45006	68 92	21	0.8095	0.8095
gga-miR-1777	ENSGALT00000096777	C20orf194	150	-36.22	45004	61 80	16	0.8125	0.875
gga-miR-12273-5p	ENSGALT00000044058	CYP2U1	150	-36.23	44978	92 115	21	0.7143	0.8571
gga-miR-1763	ENSGALT00000043264	SOCS3	150	-36.29	44977	618 641	19	0.7368	0.8421
gga-miR-12235-5p	ENSGALT00000094813	LIMA1	150	-36.35	44978	697 719	19	0.7368	0.8421
gga-miR-1777	ENSGALT00000083624	FAM126A	150	-36.4	44976	28 47	17	0.7059	0.8824
gga-miR-12290-5p	ENSGALT00000097821	QPRT	150	-36.42	45006	1494 1517	20	0.8	0.85
gga-miR-1648-5p	ENSGALT00000037175	PHLPP1	150	-36.45	44977	1565 1586	19	0.7368	0.8421
gga-miR-1635	ENSGALT00000007164	TNIP1	150	-36.58	44981	377 402	23	0.7826	0.7826
gga-miR-1607	ENSGALT00000021278	CECR2	150	-36.61	44976	3286 3305	17	0.7647	0.8235
gga-miR-2127	ENSGALT00000039200	PIM3	150	-37.13	44976	565 585	17	0.7647	0.8235
gga-miR-1770	ENSGALT00000105886	TRIM9	150	-37.17	45006	375 395	18	0.8333	0.8333
gga-miR-1607	ENSGALT00000083624	FAM126A	150	-37.18	44976	32 51	17	0.7647	0.8235
gga-miR-12295-3p	ENSGALT00000090743	ARID5B	150	-37.22	44977	216 238	19	0.7368	0.8421
gga-miR-12216-3p	ENSGALT00000100684	HELB	150	-37.27	44980	376 399	21	0.7143	0.8571
gga-miR-12226-3p	ENSGALT00000037175	PHLPP1	150	-37.57	44974	1412 1433	15	0.8667	0.9333
gga-miR-6594-5p	ENSGALT00000090743	ARID5B	150	-37.66	44977	135 156	19	0.6842	0.8947
gga-miR-12282-5p	ENSGALT00000089082	MTFR1L	150	-37.79	44981	455 481	24	0.625	0.7917
gga-miR-12255-5p	ENSGALT00000090743	ARID5B	150	-37.82	44977	41 64	19	0.8421	0.8947
gga-miR-12255-5p	ENSGALT00000059485	FGD3	150	-37.87	44976	164 186	17	0.7059	0.8824
gga-miR-1777	ENSGALT00000085922	EXOSC2	150	-37.87	44976	7 26	17	0.7647	0.8235
gga-miR-12268-5p	ENSGALT00000009964	ABCC8	150	-37.97	45004	27 46	16	0.8125	0.875
gga-miR-1763	ENSGALT00000083731	EIF4B	150	-37.98	44978	3000 3021	19	0.7368	0.8421
gga-miR-12217-3p	ENSGALT00000009964	ABCC8	150	-38.2	44972	30 48	13	0.8462	1
gga-miR-1607	ENSGALT00000107611	SPATA7	150	-38.32	45004	191 210	16	0.75	0.9375
gga-miR-2127	ENSGALT00000037175	PHLPP1	150	-38.55	44977	588 612	22	0.7273	0.7727
gga-miR-12263-5p	ENSGALT00000002661	LRIG2	150	-38.8	44976	8 29	17	0.8824	0.8824
gga-miR-12215-5p	ENSGALT00000098056	PDGFD	150	-39.56	44981	354 379	23	0.7826	0.7826
gga-miR-6642-3p	ENSGALT00000105495	KIF7	150	-40.1	44979	354 376	21	0.7619	0.8095
gga-miR-12237-3p	ENSGALT00000041398	BET1	150	-40.16	44976	147 168	17	0.8235	0.9412
gga-miR-12229-3p	ENSGALT00000090743	ARID5B	150	-40.36	45005	188 209	18	0.8333	0.8333
gga-miR-12245-3p	ENSGALT00000045765	PSMD12	150	-40.39	45006	34 58	21	0.8095	0.8095
gga-miR-12282-5p	ENSGALT00000090743	ARID5B	150	-40.56	44980	116 141	22	0.8182	0.8182
gga-miR-12295-3p	ENSGALT00000019339	UBN2	150	-41.13	44977	250 272	19	0.7368	0.8421
gga-miR-12237-5p	ENSGALT00000094813	LIMA1	150	-41.61	44980	868 891	21	0.7143	0.8571
gga-miR-12215-5p	ENSGALT00000068295	GSPT2	150	-42.25	44981	425 451	24	0.75	0.7917
gga-miR-12237-3p	ENSGALT00000037175	PHLPP1	150	-42.33	45006	1179 1202	20	0.8	0.85
gga-miR-12268-5p	ENSGALT00000067313	FAM213A	150	-45.3	44976	540 559	17	0.7647	1
gga-miR-12237-5p	ENSGALT00000070694	HHIP	150	-46.23	44977	259 283	19	0.8421	0.8947
gga-miR-12229-5p	ENSGALT00000059485	FGD3	151	-35.01	45006	163 186	20	0.8	0.8
gga-miR-1648-5p	ENSGALT00000006773	BLMH	151	-35.05	44977	144 164	18	0.7222	0.8333
gga-miR-6547-5p	ENSGALT00000030973	C6orf62	151	-35.13	44977	1658 1679	18	0.7778	0.9444
gga-miR-12217-3p	ENSGALT00000034212	TMEM254	151	-35.47	45001	3 21	13	0.9231	1
gga-miR-12216-5p	ENSGALT00000093238	ZNF503	151	-35.61	44974	1439 1460	16	0.8125	0.9375
gga-miR-1724	ENSGALT00000037175	PHLPP1	151	-35.69	44978	829 852	20	0.65	0.9
gga-miR-12253-5p	ENSGALT00000084342	TMEM131	151	-35.7	44978	4788 4810	20	0.7	0.85
gga-miR-12282-3p	ENSGALT00000027873	FZD4	151	-35.76	44979	116 137	20	0.75	0.8
gga-miR-12295-3p	ENSGALT00000010512	ZFAND6	151	-35.85	44977	374 395	18	0.7222	0.8333
gga-miR-6642-3p	ENSGALT00000002661	LRIG2	151	-35.89	44969	13 35	10	0.9	1
gga-miR-1611	ENSGALT00000002661	LRIG2	151	-36.03	45005	78 99	17	0.7647	0.8824
gga-miR-12273-3p	ENSGALT00000022477	SPIRE1	151	-36.06	44977	2 22	18	0.7222	0.8333
gga-miR-12215-5p	ENSGALT00000017157	BIRC6	151	-36.11	44981	4263 4287	22	0.6364	0.9091
gga-miR-1765	ENSGALT00000049191	ACVR1B	151	-36.12	44974	97 117	16	0.8125	0.9375
gga-miR-1763b-5p	ENSGALT00000003737	RUSC2	151	-36.18	44977	5709 5730	18	0.8333	0.8889
gga-miR-12282-3p	ENSGALT00000019339	UBN2	151	-36.22	44979	159 180	20	0.7	0.85
gga-miR-12226-3p	ENSGALT00000018623	AMDHD1	151	-36.27	45007	43 64	19	0.7895	0.8421
gga-miR-12273-5p	ENSGALT00000051926	VDAC2	151	-36.3	44978	5 27	20	0.75	0.8
gga-miR-6556-5p	ENSGALT00000021278	CECR2	151	-36.4	45006	215 237	19	0.7895	0.8421
gga-miR-12281-3p	ENSGALT00000084342	TMEM131	151	-36.4	44978	4591 4614	21	0.8571	0.9048
gga-miR-12216-5p	ENSGALT00000002550	PTPN9	151	-36.56	44977	145 165	18	0.6667	0.8889
gga-miR-12226-5p	ENSGALT00000019339	UBN2	151	-36.6	44978	473 495	20	0.85	0.85
gga-miR-12253-5p	ENSGALT00000014063	MRC1	151	-36.62	44977	187 208	18	0.7222	0.8333
gga-miR-12237-5p	ENSGALT00000043264	SOCS3	151	-36.62	44976	523 544	17	0.8235	0.8824
gga-miR-7471-5p	ENSGALT00000082189	FAM43A	151	-36.76	44974	1038 1056	16	0.8125	0.9375
gga-miR-1763	ENSGALT00000049191	ACVR1B	151	-36.86	44979	1681 1702	20	0.75	0.95
gga-miR-1576	ENSGALT00000037175	PHLPP1	151	-37.27	44977	1587 1605	18	0.8333	0.8889
gga-miR-12295-5p	ENSGALT00000021278	CECR2	151	-37.37	45007	2446 2471	22	0.7273	0.8636
gga-miR-1579	ENSGALT00000004992	TXNDC11	151	-37.44	44977	6 26	18	0.7222	0.8333
gga-miR-12287-5p	ENSGALT00000026654	PHKA2	151	-37.46	44977	5731 5751	18	0.7778	0.9444
gga-miR-1716	ENSGALT00000023705	PRRC1	151	-37.51	44977	62 85	18	0.6667	0.8889
gga-miR-1589	ENSGALT00000006501	THSD4	151	-37.58	44978	25 47	20	0.65	0.9
gga-miR-12279-5p	ENSGALT00000037175	PHLPP1	151	-37.63	44979	489 513	22	0.7273	0.8182
gga-miR-12226-3p	ENSGALT00000020462	PRPF40A	151	-37.98	44975	335 362	21	0.7143	0.7619
gga-miR-7475-3p	ENSGALT00000093238	ZNF503	151	-38.31	45003	542 559	15	0.9333	0.9333
gga-miR-12215-5p	ENSGALT00000048945	ZBTB39	151	-38.32	44981	581 605	22	0.6818	0.7273
gga-miR-7455-3p	ENSGALT00000093238	ZNF503	151	-38.37	44979	2624 2648	22	0.7273	0.8182
gga-miR-12267-3p	ENSGALT00000017222	PPA2	151	-38.45	44978	539 561	20	0.75	0.8
gga-miR-12273-5p	ENSGALT00000037175	PHLPP1	151	-38.45	45006	1411 1433	19	0.7895	0.8421
gga-miR-1777	ENSGALT00000093238	ZNF503	151	-38.45	44975	471 489	16	0.8125	0.9375
gga-miR-7455-5p	ENSGALT00000083731	EIF4B	151	-38.52	44977	972 994	18	0.8333	0.8889
gga-miR-12273-5p	ENSGALT00000093238	ZNF503	151	-38.64	44978	1554 1576	20	0.85	0.85
gga-miR-12216-5p	ENSGALT00000020462	PRPF40A	151	-38.67	44974	395 416	16	0.8125	0.9375
gga-miR-6708-5p	ENSGALT00000007164	TNIP1	151	-38.82	44979	1 27	25	0.68	0.8
gga-miR-12242-5p	ENSGALT00000094813	LIMA1	151	-39.3	44979	557 584	24	0.7083	0.7917
gga-miR-12295-3p	ENSGALT00000090743	ARID5B	151	-39.38	44977	180 201	18	0.7222	0.8333
gga-miR-12289-3p	ENSGALT00000023705	PRRC1	151	-39.48	44978	223 245	20	0.85	0.85
gga-miR-12282-5p	ENSGALT00000001712	FGFR3	151	-39.54	44979	27 50	20	0.7	0.85
gga-miR-1724	ENSGALT00000026468	EIF1AX	151	-40.5	44977	67 89	18	0.7778	0.9444
gga-miR-12245-3p	ENSGALT00000020934	AKR1D1	151	-40.72	45006	328 351	20	0.8	0.8
gga-miR-1770	ENSGALT00000105886	TRIM9	151	-40.78	44978	3511 3533	20	0.85	0.85
gga-miR-7455-5p	ENSGALT00000067313	FAM213A	151	-41	44979	560 585	23	0.8261	0.8261
gga-miR-1770	ENSGALT00000084342	TMEM131	151	-41.05	44978	5765 5787	20	0.8	0.9
gga-miR-12245-3p	ENSGALT00000002661	LRIG2	151	-42.3	45005	4 25	17	0.8235	0.8235
gga-miR-12279-5p	ENSGALT00000088708	CNIH1	151	-42.46	44978	72 95	20	0.85	0.85
gga-miR-12279-5p	ENSGALT00000049191	ACVR1B	151	-43.69	44979	12 33	20	0.85	0.85
gga-miR-12245-3p	ENSGALT00000037175	PHLPP1	151	-44.33	44978	1187 1209	20	0.85	0.85
gga-miR-12283-5p	ENSGALT00000060943	CBLL1	152	-35.32	44979	95 119	22	0.7273	0.7727
gga-miR-1576	ENSGALT00000022477	SPIRE1	152	-35.39	45005	17 35	17	0.8824	0.8824
gga-miR-12226-3p	ENSGALT00000086528	PPIB	152	-35.44	44979	185 210	23	0.6522	0.6957
gga-miR-7481-5p	ENSGALT00000080964	NR3C1	152	-35.52	44978	793 815	19	0.7895	0.8947
gga-miR-12295-3p	ENSGALT00000013485	PSMD10	152	-35.54	44974	27 48	15	0.8	0.9333
gga-miR-12255-5p	ENSGALT00000088708	CNIH1	152	-35.67	44979	22 45	21	0.6667	0.8571
gga-miR-12287-5p	ENSGALT00000051926	VDAC2	152	-35.69	44974	95 115	15	0.8	0.9333
gga-miR-1770	ENSGALT00000037175	PHLPP1	152	-35.72	44978	630 651	19	0.7368	0.7895
gga-miR-12282-3p	ENSGALT00000065138	HIGD1C	152	-35.77	45007	1359 1382	20	0.7	0.9
gga-miR-12237-5p	ENSGALT00000001712	FGFR3	152	-35.85	44980	129 157	26	0.6154	0.7308
gga-miR-1763	ENSGALT00000013344	RELN	152	-35.85	44979	3975 3998	21	0.7619	0.9048
gga-miR-1763	ENSGALT00000004992	TXNDC11	152	-35.89	44979	151 174	21	0.6667	0.8571
gga-miR-12245-5p	ENSGALT00000020462	PRPF40A	152	-36.16	45006	513 533	18	0.8889	0.8889
gga-miR-7475-3p	ENSGALT00000009964	ABCC8	152	-36.21	44975	29 48	17	0.7647	0.9412
gga-miR-1636	ENSGALT00000039200	PIM3	152	-36.31	44976	1032 1058	24	0.7083	0.7083
gga-miR-1770	ENSGALT00000096777	C20orf194	152	-36.34	44978	40 61	19	0.6842	0.8421
gga-miR-12279-3p	ENSGALT00000083731	EIF4B	152	-36.42	44978	2249 2270	19	0.7895	0.8947
gga-miR-12263-3p	ENSGALT00000060943	CBLL1	152	-36.44	45007	1570 1593	20	0.8	0.8
gga-miR-12282-5p	ENSGALT00000082189	FAM43A	152	-36.98	44981	552 576	23	0.6957	0.8261
gga-miR-1587	ENSGALT00000107611	SPATA7	152	-37.15	44976	195 213	17	0.8235	0.8824
gga-let-7g-3p	ENSGALT00000026654	PHKA2	152	-37.17	44978	5517 5538	19	0.7895	0.8947
gga-miR-12267-3p	ENSGALT00000006501	THSD4	152	-37.18	44978	183 204	19	0.6842	0.8421
gga-miR-6642-3p	ENSGALT00000043009	SURF4	152	-37.19	44979	7 31	22	0.5909	0.7727
gga-miR-12255-5p	ENSGALT00000105495	KIF7	152	-37.19	44979	397 420	21	0.7619	0.9048
gga-miR-12207-5p	ENSGALT00000030973	C6orf62	152	-37.22	44979	19 42	21	0.7143	0.8095
gga-miR-12263-5p	ENSGALT00000009964	ABCC8	152	-37.32	45004	63 86	18	0.8889	0.8889
gga-miR-12229-3p	ENSGALT00000006501	THSD4	152	-37.33	45003	68 89	16	0.875	0.9375
gga-miR-12237-5p	ENSGALT00000034212	TMEM254	152	-37.37	45005	11 32	17	0.8824	0.8824
gga-miR-7467-5p	ENSGALT00000105886	TRIM9	152	-37.48	44979	389 412	21	0.6667	0.8571
gga-miR-12255-5p	ENSGALT00000070489	CDH15	152	-37.64	45006	55 77	18	0.8333	0.9444
gga-miR-12245-3p	ENSGALT00000105495	KIF7	152	-37.87	45006	213 234	18	0.7778	0.8333
gga-miR-12241-3p	ENSGALT00000060943	CBLL1	152	-38.03	44975	1155 1174	17	0.7647	0.7647
gga-miR-12282-5p	ENSGALT00000019339	UBN2	152	-38.4	44980	480 512	29	0.6552	0.6552
gga-miR-12226-5p	ENSGALT00000069945	BEND5	152	-38.75	44978	55 76	19	0.8421	0.8421
gga-miR-12245-3p	ENSGALT00000100459	MBLAC1	152	-38.8	45006	369 390	18	0.7778	0.8333
gga-miR-12295-5p	ENSGALT00000100684	HELB	152	-38.84	45007	504 527	20	0.85	0.9
gga-miR-12295-3p	ENSGALT00000037175	PHLPP1	152	-38.93	44974	871 892	15	0.8	0.9333
gga-miR-1576	ENSGALT00000093238	ZNF503	152	-38.99	44976	1453 1472	17	0.7647	0.9412
gga-miR-12279-5p	ENSGALT00000037175	PHLPP1	152	-39.27	44978	344 366	19	0.8421	0.8421
gga-miR-2127	ENSGALT00000001712	FGFR3	152	-39.54	44975	26 47	17	0.7647	0.9412
gga-miR-1763	ENSGALT00000070694	HHIP	152	-39.65	44979	359 382	21	0.7143	0.8095
gga-miR-12217-3p	ENSGALT00000083731	EIF4B	152	-39.66	45003	234 253	16	0.875	0.9375
gga-miR-1770	ENSGALT00000090743	ARID5B	152	-39.68	44978	119 140	19	0.7368	0.7895
gga-miR-1770	ENSGALT00000093238	ZNF503	152	-39.98	44978	708 729	19	0.7368	0.9474
gga-miR-12245-3p	ENSGALT00000037175	PHLPP1	152	-41.1	44978	1028 1049	19	0.7895	0.8947
gga-miR-12237-3p	ENSGALT00000037175	PHLPP1	152	-41.38	45002	1565 1586	14	0.9286	0.9286
gga-miR-1770	ENSGALT00000043009	SURF4	152	-41.47	44978	105 126	19	0.6842	1
gga-miR-12253-3p	ENSGALT00000002550	PTPN9	152	-41.78	45006	1251 1272	18	0.8333	0.9444
gga-miR-12279-5p	ENSGALT00000060943	CBLL1	152	-42.26	45007	1151 1175	21	0.7619	0.8095
gga-miR-12263-5p	ENSGALT00000090743	ARID5B	152	-42.89	44978	307 328	19	0.8421	0.8421
gga-miR-12268-5p	ENSGALT00000051926	VDAC2	152	-43.04	45004	118 139	18	0.8889	0.8889
gga-miR-1584	ENSGALT00000059485	FGD3	152	-43.13	44976	162 183	19	0.7895	0.8947
gga-miR-12263-5p	ENSGALT00000090743	ARID5B	152	-43.44	44978	184 205	19	0.8421	0.8421
gga-miR-1763	ENSGALT00000098056	PDGFD	152	-44.06	45007	28 53	22	0.7727	0.7727
gga-miR-12282-5p	ENSGALT00000020462	PRPF40A	152	-44.99	44980	512 535	21	0.8095	0.8571
gga-miR-12279-5p	ENSGALT00000070489	CDH15	152	-46.06	44978	80 103	20	0.85	0.9
gga-miR-12237-5p	ENSGALT00000060943	CBLL1	153	-35.2	44976	293 318	19	0.6316	0.8421
gga-miR-12238-3p	ENSGALT00000026468	EIF1AX	153	-35.23	45006	30 51	19	0.8421	0.8947
gga-miR-1618-3p	ENSGALT00000083731	EIF4B	153	-35.3	44978	1796 1823	25	0.72	0.72
gga-miR-1653	ENSGALT00000039200	PIM3	153	-35.33	44977	814 834	18	0.7222	0.9444
gga-miR-12216-5p	ENSGALT00000098056	PDGFD	153	-35.44	44977	563 582	18	0.7778	0.8889
gga-miR-12255-3p	ENSGALT00000065138	HIGD1C	153	-35.53	44979	6 29	20	0.7	0.8
gga-miR-6567-3p	ENSGALT00000105495	KIF7	153	-35.62	44976	353 374	18	0.7778	0.8889
gga-miR-6643-5p	ENSGALT00000034212	TMEM254	153	-35.71	44976	656 677	18	0.7778	0.8889
gga-miR-12212-5p	ENSGALT00000021278	CECR2	153	-35.78	44976	401 421	18	0.7778	0.8889
gga-miR-1763	ENSGALT00000093238	ZNF503	153	-35.83	44979	2147 2167	20	0.75	0.75
gga-miR-6557-3p	ENSGALT00000039200	PIM3	153	-36.01	45009	1219 1245	23	0.7391	0.8261
gga-miR-12237-5p	ENSGALT00000096678	PRORSD1P	153	-36.26	45008	12 36	21	0.7143	0.8571
gga-miR-12215-5p	ENSGALT00000019339	UBN2	153	-36.3	44981	405 428	22	0.6818	0.6818
gga-miR-12215-5p	ENSGALT00000037175	PHLPP1	153	-36.36	44981	1203 1226	22	0.6818	0.6818
gga-miR-1716	ENSGALT00000020462	PRPF40A	153	-36.4	45008	345 369	21	0.7143	0.8571
gga-miR-12248-5p	ENSGALT00000000743	RNF113B	153	-36.44	44979	1243 1265	20	0.75	0.9
gga-miR-6564-5p	ENSGALT00000021278	CECR2	153	-36.45	44977	146 165	18	0.7778	0.8889
gga-miR-12268-5p	ENSGALT00000083731	EIF4B	153	-36.49	45004	2062 2082	17	0.8824	0.8824
gga-miR-12288-3p	ENSGALT00000037175	PHLPP1	153	-36.53	44976	1040 1061	19	0.7895	0.8421
gga-miR-2127	ENSGALT00000060943	CBLL1	153	-36.58	44977	310 329	18	0.7778	0.8889
gga-miR-6578-3p	ENSGALT00000083781	NIPSNAP1	153	-36.71	44979	390 412	20	0.75	0.9
gga-miR-7467-5p	ENSGALT00000060943	CBLL1	153	-36.83	45007	168 190	19	0.6842	0.8947
gga-miR-12279-5p	ENSGALT00000022477	SPIRE1	153	-36.9	44979	261 283	20	0.7	0.8
gga-miR-12284-3p	ENSGALT00000100459	MBLAC1	153	-36.92	44976	1066 1087	18	0.7222	0.9444
gga-miR-7479-3p	ENSGALT00000019339	UBN2	153	-37.04	44979	3904 3926	20	0.75	0.9
gga-miR-12228-3p	ENSGALT00000105886	TRIM9	153	-37.1	45004	2671 2692	18	0.8333	0.8889
gga-miR-12237-5p	ENSGALT00000080917	HIST1H110	153	-37.26	44979	184 207	20	0.65	0.85
gga-miR-1607	ENSGALT00000009021	ARF4	153	-37.4	44976	179 199	18	0.7778	0.8889
gga-miR-12229-5p	ENSGALT00000019339	UBN2	153	-37.46	45005	456 476	17	0.8824	0.8824
gga-miR-12229-5p	ENSGALT00000020462	PRPF40A	153	-37.49	45006	5 24	18	0.8333	0.8889
gga-miR-12277-3p	ENSGALT00000003570	KLHL24	153	-37.56	44978	16 38	21	0.7619	0.8571
gga-miR-12263-5p	ENSGALT00000082189	FAM43A	153	-37.59	45006	884 906	20	0.85	0.85
gga-miR-1621-5p	ENSGALT00000021278	CECR2	153	-37.61	44976	107 128	19	0.7368	0.8947
gga-miR-6564-5p	ENSGALT00000022477	SPIRE1	153	-37.62	44977	75 98	21	0.7619	0.8571
gga-miR-1579	ENSGALT00000093238	ZNF503	153	-37.7	44977	2536 2555	18	0.7222	0.7778
gga-miR-1587	ENSGALT00000024957	CD80	153	-37.82	44976	892 912	18	0.7778	0.8889
gga-miR-12268-5p	ENSGALT00000037175	PHLPP1	153	-37.93	44976	630 651	19	0.6842	0.7895
gga-miR-12245-3p	ENSGALT00000039200	PIM3	153	-37.97	45005	660 680	17	0.8824	0.8824
gga-miR-12283-5p	ENSGALT00000027066	EIF5B	153	-38.18	44979	4043 4065	20	0.75	0.9
gga-miR-1773-5p	ENSGALT00000026848	INTS9	153	-38.52	44979	1547 1569	20	0.75	0.9
gga-miR-12282-5p	ENSGALT00000006501	THSD4	153	-38.54	44980	91 116	22	0.6818	0.8182
gga-miR-7477-3p	ENSGALT00000012890	KCTD2	153	-38.59	45007	201 223	19	0.6842	0.8947
gga-miR-6642-3p	ENSGALT00000100684	HELB	153	-38.63	44979	487 507	20	0.75	0.75
gga-miR-7455-5p	ENSGALT00000001712	FGFR3	153	-38.82	45007	135 157	19	0.7895	0.7895
gga-miR-12207-3p	ENSGALT00000105886	TRIM9	153	-38.86	44977	2667 2686	18	0.7778	0.8889
gga-miR-7475-5p	ENSGALT00000037175	PHLPP1	153	-39.02	45004	791 811	17	0.8824	0.8824
gga-miR-1607	ENSGALT00000039200	PIM3	153	-39.23	45004	570 590	17	0.8824	0.8824
gga-miR-1763	ENSGALT00000022477	SPIRE1	153	-39.29	44979	264 286	20	0.7	0.8
gga-miR-12268-5p	ENSGALT00000026468	EIF1AX	153	-39.53	44976	125 147	20	0.7	0.75
gga-miR-7477-3p	ENSGALT00000085922	EXOSC2	153	-39.75	45007	81 103	19	0.7368	0.8421
gga-miR-12282-5p	ENSGALT00000044677	NLGN3	153	-39.99	44981	3280 3303	22	0.6818	0.8182
gga-miR-1716	ENSGALT00000009021	ARF4	153	-40.33	44980	59 84	23	0.8261	0.8696
gga-miR-12268-5p	ENSGALT00000105886	TRIM9	153	-40.7	44976	3292 3312	18	0.7222	0.9444
gga-miR-6564-5p	ENSGALT00000000743	RNF113B	153	-40.8	44977	133 155	20	0.75	0.9
gga-miR-1464	ENSGALT00000000873	ELF3	153	-40.81	44980	770 794	22	0.6818	0.9545
gga-miR-12237-5p	ENSGALT00000096777	C20orf194	153	-41.59	44976	39 63	18	0.7222	0.9444
gga-miR-12289-3p	ENSGALT00000093238	ZNF503	153	-41.69	44975	1962 1983	16	0.9375	0.9375
gga-miR-1777	ENSGALT00000039200	PIM3	153	-41.91	44976	882 902	18	0.7778	0.8889
gga-miR-12235-5p	ENSGALT00000105495	KIF7	153	-42.1	44979	113 137	21	0.8571	0.8571
gga-miR-12279-5p	ENSGALT00000049191	ACVR1B	153	-42.11	44979	56 78	20	0.75	0.9
gga-miR-12215-5p	ENSGALT00000060943	CBLL1	153	-42.34	44981	1368 1391	22	0.8182	0.8182
gga-miR-12229-3p	ENSGALT00000023705	PRRC1	153	-43.36	45005	265 284	17	0.8824	0.8824
gga-miR-6557-5p	ENSGALT00000012890	KCTD2	153	-43.45	44975	349 368	16	0.875	1
gga-miR-12242-5p	ENSGALT00000105886	TRIM9	153	-43.5	44980	650 674	22	0.7727	0.8636
gga-miR-12237-5p	ENSGALT00000043264	SOCS3	153	-43.82	44980	462 486	22	0.7273	0.7727
gga-miR-12237-5p	ENSGALT00000093238	ZNF503	153	-44.33	44980	2049 2073	22	0.6818	0.8182
gga-miR-12255-5p	ENSGALT00000016249	EGLN3	153	-44.46	44979	348 370	20	0.8	0.85
gga-miR-12279-5p	ENSGALT00000009021	ARF4	153	-45.53	45038	178 200	18	0.8889	0.9444
gga-miR-1576	ENSGALT00000107611	SPATA7	154	-35.02	44977	189 211	20	0.75	0.85
gga-miR-6642-3p	ENSGALT00000090743	ARID5B	154	-35.04	44974	133 154	15	0.8	0.8667
gga-miR-12208-5p	ENSGALT00000026654	PHKA2	154	-35.09	45006	5651 5675	21	0.8095	0.8571
gga-miR-12215-5p	ENSGALT00000044058	CYP2U1	154	-35.09	44981	160 185	23	0.6522	0.8261
gga-miR-1759-3p	ENSGALT00000097821	QPRT	154	-35.1	44978	1037 1060	19	0.7368	0.8947
gga-miR-12245-3p	ENSGALT00000065138	HIGD1C	154	-35.16	44975	1 17	16	0.8125	0.8125
gga-miR-762	ENSGALT00000020462	PRPF40A	154	-35.24	44978	251 271	19	0.7368	0.8947
gga-miR-12226-5p	ENSGALT00000093238	ZNF503	154	-35.39	45006	59 79	18	0.8333	0.8889
gga-miR-1584	ENSGALT00000011312	EEF2K	154	-35.5	44976	1853 1872	17	0.7059	0.9412
gga-miR-12228-3p	ENSGALT00000100459	MBLAC1	154	-35.54	44976	978 997	17	0.7647	0.8824
gga-miR-1706	ENSGALT00000059485	FGD3	154	-35.62	44978	33 53	19	0.7368	0.8947
gga-miR-1777	ENSGALT00000051926	VDAC2	154	-35.73	44976	112 131	17	0.7647	0.8824
gga-miR-12253-5p	ENSGALT00000049191	ACVR1B	154	-35.75	44976	24 45	17	0.7647	0.8824
gga-miR-12268-5p	ENSGALT00000017157	BIRC6	154	-35.76	44976	12 31	17	0.7647	0.8824
gga-miR-12253-5p	ENSGALT00000022477	SPIRE1	154	-36.02	44977	256 279	20	0.7	0.75
gga-miR-12217-3p	ENSGALT00000059485	FGD3	154	-36.02	44973	163 183	16	0.8125	0.8125
gga-miR-1714	ENSGALT00000034212	TMEM254	154	-36.21	44979	151 176	23	0.7391	0.8696
gga-miR-12226-3p	ENSGALT00000002661	LRIG2	154	-36.6	44979	55 82	25	0.68	0.76
gga-miR-1777	ENSGALT00000105886	TRIM9	154	-36.8	44976	687 706	17	0.7059	0.9412
gga-miR-12212-5p	ENSGALT00000009021	ARF4	154	-36.93	45004	180 199	16	0.875	0.875
gga-miR-7446-5p	ENSGALT00000095589	SH2D3C	154	-37.03	44976	2510 2529	17	0.8824	0.9412
gga-miR-12237-5p	ENSGALT00000085925	EIF2A	154	-37.48	44980	1 23	21	0.619	0.8571
gga-miR-12216-5p	ENSGALT00000093238	ZNF503	154	-37.71	44977	2149 2170	19	0.7368	0.8947
gga-miR-12268-5p	ENSGALT00000049191	ACVR1B	154	-37.95	44976	1469 1488	17	0.7647	0.8824
gga-miR-6609-3p	ENSGALT00000013344	RELN	154	-38.08	44979	43 68	24	0.625	0.7917
gga-miR-2127	ENSGALT00000011312	EEF2K	154	-38.11	44976	1310 1330	17	0.7647	0.8824
gga-miR-12233-5p	ENSGALT00000083731	EIF4B	154	-38.24	45004	2990 3013	16	0.875	0.875
gga-miR-1763	ENSGALT00000020462	PRPF40A	154	-38.28	45007	399 419	19	0.8421	0.8421
gga-miR-12279-5p	ENSGALT00000095589	SH2D3C	154	-38.31	44977	1031 1054	19	0.7368	0.8947
gga-miR-6593-5p	ENSGALT00000027873	FZD4	154	-38.4	44978	72 96	21	0.7143	0.9048
gga-miR-7475-5p	ENSGALT00000090743	ARID5B	154	-38.63	44974	165 188	19	0.7895	0.7895
gga-miR-12245-3p	ENSGALT00000097821	QPRT	154	-38.91	44978	1033 1053	19	0.7895	0.8421
gga-miR-12285-3p	ENSGALT00000037175	PHLPP1	154	-39.51	44977	1567 1588	19	0.7895	0.8421
gga-miR-12279-5p	ENSGALT00000083731	EIF4B	154	-39.74	44979	597 620	22	0.7727	0.8182
gga-miR-1777	ENSGALT00000021278	CECR2	154	-40.17	45004	57 76	16	0.8125	0.9375
gga-miR-12273-5p	ENSGALT00000093238	ZNF503	154	-40.26	45006	1814 1837	20	0.8	0.9
gga-miR-12215-5p	ENSGALT00000026220	DYNLT3	154	-40.36	44981	16 42	24	0.625	0.7083
gga-miR-12237-5p	ENSGALT00000093238	ZNF503	154	-40.54	44976	2517 2540	17	0.7647	0.8824
gga-miR-6556-3p	ENSGALT00000019339	UBN2	154	-40.68	44978	364 389	23	0.6957	0.7391
gga-miR-12282-5p	ENSGALT00000037175	PHLPP1	154	-40.94	44979	851 880	25	0.68	0.76
gga-miR-7475-5p	ENSGALT00000013485	PSMD10	154	-41.27	44972	201 220	13	0.9231	1
gga-miR-1763	ENSGALT00000093238	ZNF503	154	-41.7	45005	469 493	19	0.8421	0.8421
gga-miR-6557-3p	ENSGALT00000070694	HHIP	154	-42.14	44980	689 713	21	0.7619	0.8571
gga-miR-1584	ENSGALT00000051926	VDAC2	154	-42.85	44976	112 131	17	0.7059	0.9412
gga-miR-12268-5p	ENSGALT00000093238	ZNF503	154	-42.87	45004	538 557	16	0.875	0.875
gga-miR-12273-5p	ENSGALT00000001476	HSPA5	154	-43.19	44978	159 182	21	0.7619	0.8571
gga-miR-12237-5p	ENSGALT00000083781	NIPSNAP1	154	-43.44	44980	127 150	21	0.7143	0.9048
gga-miR-12237-5p	ENSGALT00000105495	KIF7	154	-44.15	45007	67 93	22	0.8182	0.8636
gga-miR-12237-3p	ENSGALT00000037175	PHLPP1	154	-44.96	45006	476 499	20	0.85	0.85
gga-miR-12215-5p	ENSGALT00000098056	PDGFD	154	-45.46	44981	515 540	23	0.7391	0.8696
gga-miR-6567-3p	ENSGALT00000003570	KLHL24	155	-35.15	44977	37 57	18	0.8889	0.8889
gga-miR-762	ENSGALT00000095589	SH2D3C	155	-35.18	44978	378 401	21	0.7619	0.8095
gga-miR-12245-3p	ENSGALT00000016249	EGLN3	155	-35.48	44974	34 56	16	0.8125	0.8125
gga-miR-7477-3p	ENSGALT00000090743	ARID5B	155	-35.54	45005	165 187	17	0.7647	0.9412
gga-miR-6629-5p	ENSGALT00000012890	KCTD2	155	-35.58	44981	1269 1294	22	0.7273	0.8636
gga-miR-12287-5p	ENSGALT00000011312	EEF2K	155	-35.64	44977	4181 4201	18	0.7778	0.8333
gga-miR-6561-5p	ENSGALT00000012890	KCTD2	155	-35.86	44978	3174 3198	22	0.6818	0.8636
gga-miR-12215-5p	ENSGALT00000060943	CBLL1	155	-35.89	44974	1138 1163	16	0.8125	0.8125
gga-miR-1759-3p	ENSGALT00000037175	PHLPP1	155	-35.9	44981	228 252	22	0.7273	0.8636
gga-miR-12282-3p	ENSGALT00000012021	ARCN1	155	-35.98	44979	2485 2506	20	0.7	0.9
gga-miR-1732	ENSGALT00000088708	CNIH1	155	-36	44977	11 31	18	0.7222	0.8889
gga-miR-12286-5p	ENSGALT00000067091	MGEA5	155	-36.09	44978	103 127	21	0.7143	0.8571
gga-miR-12257-3p	ENSGALT00000070489	CDH15	155	-36.27	44977	1987 2008	18	0.8333	0.9444
gga-miR-1652	ENSGALT00000098056	PDGFD	155	-36.3	44978	114 136	20	0.75	0.85
gga-miR-6615-3p	ENSGALT00000037175	PHLPP1	155	-36.32	44977	114 136	19	0.8947	0.9474
gga-miR-1763	ENSGALT00000017157	BIRC6	155	-36.35	44978	12618 12641	20	0.75	0.85
gga-miR-12285-3p	ENSGALT00000010512	ZFAND6	155	-36.55	44977	370 390	18	0.7778	0.8333
gga-miR-6642-3p	ENSGALT00000083731	EIF4B	155	-36.73	44969	1420 1442	10	1	1
gga-miR-12273-5p	ENSGALT00000048945	ZBTB39	155	-36.97	45006	682 704	19	0.8421	0.8421
gga-miR-12237-5p	ENSGALT00000105886	TRIM9	155	-37	44978	1057 1083	22	0.7273	0.8182
gga-miR-12295-3p	ENSGALT00000080964	NR3C1	155	-37.05	45005	3 24	17	0.8235	0.8824
gga-miR-7455-5p	ENSGALT00000019461	SNU13	155	-37.08	45007	68 89	19	0.7895	0.8947
gga-miR-1763	ENSGALT00000093238	ZNF503	155	-37.32	45007	69 90	19	0.8421	0.8421
gga-miR-12263-3p	ENSGALT00000001712	FGFR3	155	-37.53	45006	1 23	19	0.7895	0.8947
gga-miR-7455-3p	ENSGALT00000061988	VCL	155	-37.82	44979	8 29	20	0.75	0.85
gga-miR-12207-3p	ENSGALT00000037175	PHLPP1	155	-37.99	44977	103 123	18	0.8889	0.8889
gga-miR-12235-5p	ENSGALT00000043264	SOCS3	155	-38.35	44979	7 29	20	0.75	0.85
gga-miR-12253-3p	ENSGALT00000019339	UBN2	155	-38.57	44977	255 276	18	0.7222	0.8889
gga-miR-12282-5p	ENSGALT00000021278	CECR2	155	-38.67	44981	4401 4426	24	0.7083	0.875
gga-miR-12295-5p	ENSGALT00000070694	HHIP	155	-38.81	45007	186 210	21	0.8095	0.8571
gga-miR-1763b-5p	ENSGALT00000093238	ZNF503	155	-40.79	44978	189 212	21	0.7143	0.8571
gga-miR-1560-5p	ENSGALT00000002661	LRIG2	155	-41.11	44978	97 120	21	0.7619	0.8095
gga-miR-12295-5p	ENSGALT00000020462	PRPF40A	155	-41.24	44979	288 314	24	0.7083	0.7083
gga-miR-2127	ENSGALT00000010361	ABHD17C	155	-41.94	44977	125 145	18	0.7222	0.8889
gga-miR-12245-3p	ENSGALT00000021278	CECR2	155	-42.64	45006	103 125	19	0.8421	0.8421
gga-miR-12245-3p	ENSGALT00000090743	ARID5B	155	-46.28	45006	313 335	19	0.8421	0.8421
gga-miR-12245-3p	ENSGALT00000018051	GLRX5	155	-46.66	44978	9 34	23	0.7391	0.7826
gga-miR-12279-5p	ENSGALT00000039200	PIM3	155	-46.74	44979	722 749	25	0.72	0.8
gga-miR-12226-5p	ENSGALT00000020462	PRPF40A	156	-35.01	44978	301 322	19	0.7368	0.8421
gga-miR-12286-5p	ENSGALT00000026468	EIF1AX	156	-35.04	44975	120 144	18	0.7222	0.8333
gga-miR-12261-3p	ENSGALT00000083781	NIPSNAP1	156	-35.05	44974	417 437	15	0.8	1
gga-miR-1560-5p	ENSGALT00000085925	EIF2A	156	-35.05	44978	31 50	19	0.7895	0.7895
gga-miR-1466	ENSGALT00000040268	PNPLA7	156	-35.16	45008	4114 4139	22	0.7727	0.8636
gga-miR-12259-5p	ENSGALT00000011312	EEF2K	156	-35.17	44978	73 95	19	0.6842	0.8947
gga-miR-6654-3p	ENSGALT00000085922	EXOSC2	156	-35.4	44979	192 215	21	0.6667	0.9048
gga-miR-7443-5p	ENSGALT00000012021	ARCN1	156	-35.6	44978	2636 2658	19	0.6842	0.8947
gga-miR-1694	ENSGALT00000090743	ARID5B	156	-35.63	44978	47 66	19	0.8421	0.8947
gga-miR-1618-3p	ENSGALT00000089082	MTFR1L	156	-35.65	45006	51 72	18	0.8333	0.8333
gga-miR-12232-5p	ENSGALT00000083731	EIF4B	156	-35.69	44978	3392 3413	19	0.7368	0.8421
gga-miR-12235-3p	ENSGALT00000001476	HSPA5	156	-35.75	44980	53 78	23	0.6957	0.8696
gga-miR-6642-3p	ENSGALT00000051926	VDAC2	156	-35.78	44979	119 143	22	0.6818	0.7273
gga-miR-12279-5p	ENSGALT00000107611	SPATA7	156	-35.82	44978	185 207	19	0.7368	0.8421
gga-miR-6596-5p	ENSGALT00000037175	PHLPP1	156	-36.26	44975	832 851	17	0.7647	0.8235
gga-miR-12279-5p	ENSGALT00000060943	CBLL1	156	-36.29	44979	32 50	20	0.75	0.75
gga-miR-12237-5p	ENSGALT00000105886	TRIM9	156	-36.48	44980	327 349	21	0.7619	0.8095
gga-miR-12233-3p	ENSGALT00000007164	TNIP1	156	-36.59	45003	143 165	16	0.9375	0.9375
gga-miR-1618-3p	ENSGALT00000002661	LRIG2	156	-36.68	44978	4742 4766	23	0.7391	0.7826
gga-miR-7475-5p	ENSGALT00000020934	AKR1D1	156	-36.69	44976	152 170	17	0.8235	0.9412
gga-miR-6556-5p	ENSGALT00000105886	TRIM9	156	-36.77	44978	482 503	19	0.7895	0.9474
gga-miR-6587-3p	ENSGALT00000008104	MAP4K4	156	-37.14	44978	1525 1547	19	0.8421	0.8947
gga-miR-7455-3p	ENSGALT00000039200	PIM3	156	-37.25	44979	638 662	22	0.7273	0.8182
gga-miR-7475-5p	ENSGALT00000090743	ARID5B	156	-37.25	44974	231 250	15	0.8	0.8
gga-miR-7477-3p	ENSGALT00000020554	NAA20	156	-37.39	45007	141 164	20	0.75	0.9
gga-miR-12215-5p	ENSGALT00000021278	CECR2	156	-37.45	44981	38 63	24	0.7083	0.7083
gga-miR-6642-3p	ENSGALT00000059485	FGD3	156	-37.51	44978	131 153	19	0.7368	0.8421
gga-miR-1773-5p	ENSGALT00000019339	UBN2	156	-37.58	44978	5320 5342	19	0.7895	0.9474
gga-miR-1770	ENSGALT00000097821	QPRT	156	-37.64	44978	707 728	19	0.7368	0.8421
gga-miR-1581	ENSGALT00000090743	ARID5B	156	-37.74	44978	51 73	19	0.7895	0.9474
gga-miR-7455-5p	ENSGALT00000082189	FAM43A	156	-37.77	44975	429 452	17	0.7647	0.8235
gga-miR-12245-5p	ENSGALT00000070489	CDH15	156	-37.83	44979	304 329	23	0.6957	0.6957
gga-miR-6599-5p	ENSGALT00000080964	NR3C1	156	-37.87	44980	340 365	23	0.6957	0.8696
gga-miR-12282-5p	ENSGALT00000098056	PDGFD	156	-38.03	44980	1 20	22	0.7273	0.7727
gga-miR-7475-5p	ENSGALT00000010512	ZFAND6	156	-38.11	44976	378 396	17	0.7647	0.8235
gga-miR-12282-5p	ENSGALT00000023705	PRRC1	156	-38.19	44981	211 241	28	0.6786	0.7143
gga-miR-1595-3p	ENSGALT00000090743	ARID5B	156	-38.21	45006	234 255	18	0.7222	0.9444
gga-miR-6642-3p	ENSGALT00000037175	PHLPP1	156	-38.23	44974	1129 1151	15	0.7333	0.8667
gga-miR-1770	ENSGALT00000013344	RELN	156	-38.36	44978	139 160	19	0.7368	1
gga-miR-12279-5p	ENSGALT00000020462	PRPF40A	156	-38.69	44979	11 34	21	0.7619	0.8095
gga-miR-6593-5p	ENSGALT00000039200	PIM3	156	-38.77	44979	293 316	21	0.7143	0.8571
gga-miR-12255-5p	ENSGALT00000068295	GSPT2	156	-38.86	44979	392 415	21	0.7143	0.8571
gga-miR-7471-3p	ENSGALT00000010361	ABHD17C	156	-38.89	44975	140 160	17	0.7059	0.8824
gga-miR-1716	ENSGALT00000041398	BET1	156	-38.99	44980	75 97	21	0.7143	0.8571
gga-miR-1724	ENSGALT00000001476	HSPA5	156	-39	44979	60 84	22	0.6364	0.9091
gga-miR-1770	ENSGALT00000024957	CD80	156	-39.22	44978	135 156	19	0.8421	0.8947
gga-miR-12226-3p	ENSGALT00000051926	VDAC2	156	-39.31	45007	4 27	20	0.8	0.85
gga-miR-12228-5p	ENSGALT00000099081	PPM1K	156	-39.34	44978	1695 1716	19	0.8421	0.8947
gga-miR-7477-3p	ENSGALT00000090743	ARID5B	156	-39.36	45006	278 300	18	0.7222	0.9444
gga-miR-6642-3p	ENSGALT00000041398	BET1	156	-39.53	44979	70 94	22	0.6818	0.8636
gga-miR-12279-5p	ENSGALT00000105495	KIF7	156	-39.7	45007	189 212	20	0.8	0.85
gga-miR-12245-3p	ENSGALT00000018051	GLRX5	156	-39.75	45006	116 137	18	0.8333	0.8333
gga-miR-12282-5p	ENSGALT00000093238	ZNF503	156	-39.93	45007	2407 2432	20	0.8	0.85
gga-miR-7455-5p	ENSGALT00000088708	CNIH1	156	-40.42	45006	65 87	18	0.8333	0.8333
gga-miR-1770	ENSGALT00000025319	NELFA	156	-40.44	44978	1645 1666	19	0.6842	0.8947
gga-miR-12241-3p	ENSGALT00000107611	SPATA7	156	-41.11	44971	191 210	13	0.9231	0.9231
gga-miR-2127	ENSGALT00000095589	SH2D3C	156	-42.1	44977	1577 1597	19	0.8421	0.8947
gga-miR-12282-5p	ENSGALT00000000873	ELF3	156	-43.2	44980	219 247	25	0.72	0.8
gga-miR-12237-5p	ENSGALT00000004992	TXNDC11	156	-43.73	44980	49 75	24	0.7083	0.8333
gga-miR-12279-5p	ENSGALT00000093238	ZNF503	156	-43.77	44979	2524 2549	23	0.7391	0.7826
gga-miR-12240-5p	ENSGALT00000093238	ZNF503	157	-35.02	44979	2630 2652	20	0.7	0.85
gga-miR-1596-3p	ENSGALT00000059485	FGD3	157	-35.22	44976	132 154	18	0.7778	0.9444
gga-miR-1759-3p	ENSGALT00000011976	YIPF5	157	-35.24	44981	1309 1332	22	0.8182	0.8636
gga-miR-6642-3p	ENSGALT00000083731	EIF4B	157	-35.49	44979	3536 3558	20	0.75	0.8
gga-miR-12212-5p	ENSGALT00000037175	PHLPP1	157	-35.52	44976	1209 1229	18	0.7778	0.7778
gga-miR-1587	ENSGALT00000070489	CDH15	157	-35.6	44976	79 100	19	0.7368	0.7895
gga-miR-6642-3p	ENSGALT00000067313	FAM213A	157	-35.69	45003	24 46	15	0.8667	1
gga-miR-12215-5p	ENSGALT00000043009	SURF4	157	-35.73	44975	164 188	16	0.75	1
gga-miR-12289-5p	ENSGALT00000027873	FZD4	157	-35.82	44971	271 291	12	0.9167	0.9167
gga-miR-1607	ENSGALT00000039200	PIM3	157	-35.83	44976	317 337	18	0.7222	0.8333
gga-miR-12217-3p	ENSGALT00000107611	SPATA7	157	-35.85	44973	193 210	14	0.8571	0.9286
gga-miR-12215-5p	ENSGALT00000074990	IGF1R	157	-36.03	44980	295 320	22	0.7273	0.8182
gga-miR-1557	ENSGALT00000027873	FZD4	157	-36.18	44976	37 57	18	0.7778	0.7778
gga-miR-6709-5p	ENSGALT00000039200	PIM3	157	-36.34	45009	360 383	21	0.8095	0.8095
gga-miR-1763	ENSGALT00000051926	VDAC2	157	-36.35	44979	122 144	20	0.7	0.7
gga-miR-12268-5p	ENSGALT00000039200	PIM3	157	-36.36	44976	229 249	18	0.7778	0.7778
gga-miR-1607	ENSGALT00000105886	TRIM9	157	-36.4	44976	380 400	18	0.7778	0.7778
gga-miR-12279-5p	ENSGALT00000023705	PRRC1	157	-36.48	44979	290 312	20	0.7	0.85
gga-miR-12245-5p	ENSGALT00000097821	QPRT	157	-36.86	44979	683 705	20	0.7	0.85
gga-miR-1716	ENSGALT00000026468	EIF1AX	157	-36.93	44980	81 105	22	0.6818	0.8636
gga-miR-12263-5p	ENSGALT00000008659	SELENOK	157	-37.01	44972	43 65	14	0.8571	0.9286
gga-miR-1759-3p	ENSGALT00000019339	UBN2	157	-37.15	45009	168 191	21	0.7143	0.9048
gga-miR-6556-5p	ENSGALT00000043264	SOCS3	157	-37.46	45005	536 559	19	0.8947	0.8947
gga-miR-12215-5p	ENSGALT00000105495	KIF7	157	-37.51	44981	100 126	24	0.7083	0.7083
gga-miR-1648-3p	ENSGALT00000070694	HHIP	157	-37.59	44977	403 422	18	0.8333	0.8889
gga-miR-6546-5p	ENSGALT00000023705	PRRC1	157	-37.62	44977	93 113	18	0.7778	0.9444
gga-miR-1453	ENSGALT00000007164	TNIP1	157	-37.63	44979	577 599	20	0.85	0.85
gga-miR-12279-5p	ENSGALT00000085925	EIF2A	157	-37.68	44979	106 128	20	0.7	0.7
gga-miR-1777	ENSGALT00000060943	CBLL1	157	-37.72	44976	1154 1174	18	0.8333	0.8889
gga-miR-12241-3p	ENSGALT00000070694	HHIP	157	-37.74	44975	360 378	16	0.8125	0.9375
gga-miR-12282-5p	ENSGALT00000039200	PIM3	157	-37.75	44980	627 652	22	0.7273	0.8182
gga-miR-1759-3p	ENSGALT00000100459	MBLAC1	157	-37.88	44981	1043 1070	25	0.64	0.88
gga-miR-12282-5p	ENSGALT00000020462	PRPF40A	157	-38.02	44980	298 324	23	0.6957	0.8261
gga-miR-1635	ENSGALT00000095589	SH2D3C	157	-38.34	45009	531 557	23	0.7826	0.8261
gga-miR-12255-5p	ENSGALT00000027873	FZD4	157	-38.78	44979	193 215	20	0.7	0.85
gga-miR-12255-5p	ENSGALT00000020462	PRPF40A	157	-38.92	44976	1 24	18	0.8333	0.8889
gga-miR-6599-5p	ENSGALT00000051926	VDAC2	157	-39	44979	23 46	20	0.75	0.95
gga-miR-1724	ENSGALT00000097821	QPRT	157	-39.02	44979	1288 1310	20	0.8	0.9
gga-miR-12282-5p	ENSGALT00000095589	SH2D3C	157	-39.65	44981	2070 2096	24	0.75	0.7917
gga-miR-12237-5p	ENSGALT00000037175	PHLPP1	157	-39.68	45008	391 415	21	0.8095	0.8095
gga-miR-12217-3p	ENSGALT00000037175	PHLPP1	157	-39.74	44975	620 638	16	0.8125	0.9375
gga-miR-12207-3p	ENSGALT00000087167	SDF2L1	157	-40.12	44976	5799 5820	18	0.8333	0.8889
gga-miR-12295-5p	ENSGALT00000067313	FAM213A	157	-40.17	44979	537 557	20	0.8	0.9
gga-miR-1777	ENSGALT00000100684	HELB	157	-40.69	44975	489 508	16	0.8125	0.9375
gga-miR-1587	ENSGALT00000002550	PTPN9	157	-40.84	44975	47 66	16	0.8125	0.9375
gga-miR-12237-5p	ENSGALT00000083731	EIF4B	157	-41.81	44976	2972 2997	19	0.7895	0.8947
gga-miR-1763	ENSGALT00000090743	ARID5B	157	-42.53	45007	133 155	19	0.7895	0.8421
gga-miR-12282-5p	ENSGALT00000037175	PHLPP1	157	-42.93	44980	11 40	26	0.6923	0.7692
gga-miR-6557-5p	ENSGALT00000039200	PIM3	157	-43.31	44976	1423 1443	18	0.7778	0.9444
gga-miR-12279-5p	ENSGALT00000020462	PRPF40A	157	-45.29	44979	398 421	21	0.8571	0.9048
gga-miR-12282-5p	ENSGALT00000044058	CYP2U1	157	-48.55	44981	123 149	24	0.75	0.7917
gga-miR-12290-5p	ENSGALT00000044677	NLGN3	158	-35.16	44978	3058 3082	22	0.7273	0.7727
gga-miR-7457-3p	ENSGALT00000083781	NIPSNAP1	158	-35.39	44976	1988 2007	17	0.7647	0.9412
gga-miR-12258-5p	ENSGALT00000037512	DYNC1H1	158	-35.42	44974	62 83	15	0.8	0.9333
gga-miR-12279-5p	ENSGALT00000043009	SURF4	158	-35.6	44976	14 33	17	0.8235	0.8235
gga-miR-12215-5p	ENSGALT00000083624	FAM126A	158	-35.78	44973	19 44	15	0.8667	0.8667
gga-miR-1790	ENSGALT00000044058	CYP2U1	158	-35.84	45004	259 278	16	0.875	0.9375
gga-miR-1594	ENSGALT00000027682	GJA3	158	-35.89	45005	1089 1111	19	0.8421	0.8947
gga-miR-3528	ENSGALT00000044677	NLGN3	158	-35.95	44978	169 189	19	0.7895	0.8947
gga-miR-1607	ENSGALT00000097821	QPRT	158	-36.03	44976	633 649	17	0.8235	0.8235
gga-miR-7475-5p	ENSGALT00000037175	PHLPP1	158	-36.06	44974	670 688	15	0.8667	0.8667
gga-miR-1466	ENSGALT00000083781	NIPSNAP1	158	-36.17	44979	1871 1892	20	0.8	0.85
gga-miR-6556-3p	ENSGALT00000061988	VCL	158	-36.46	44978	65 90	23	0.7391	0.7391
gga-miR-214b-5p	ENSGALT00000044058	CYP2U1	158	-36.74	44978	2 22	19	0.7368	0.9474
gga-miR-7455-5p	ENSGALT00000017157	BIRC6	158	-36.75	44979	163 189	24	0.7083	0.7917
gga-miR-6596-3p	ENSGALT00000049026	INSR	158	-36.87	44978	1042 1066	22	0.7273	0.7727
gga-miR-12235-5p	ENSGALT00000049026	INSR	158	-37.07	45008	3925 3948	20	0.7	0.9
gga-miR-12295-3p	ENSGALT00000023705	PRRC1	158	-37.18	44976	257 278	17	0.8235	0.8824
gga-miR-6596-3p	ENSGALT00000082189	FAM43A	158	-37.31	44976	575 596	17	0.7647	0.9412
gga-miR-12216-5p	ENSGALT00000044677	NLGN3	158	-37.33	44977	2595 2621	24	0.6667	0.75
gga-miR-12273-5p	ENSGALT00000016249	EGLN3	158	-37.44	45004	125 146	16	0.875	0.9375
gga-miR-12263-5p	ENSGALT00000098056	PDGFD	158	-37.58	44975	70 94	19	0.8421	0.8421
gga-miR-1607	ENSGALT00000061988	VCL	158	-37.78	44976	371 390	17	0.7059	0.8235
gga-miR-12216-5p	ENSGALT00000049191	ACVR1B	158	-37.81	44975	9 29	17	0.8235	0.8824
gga-miR-12212-5p	ENSGALT00000107611	SPATA7	158	-37.86	44972	191 210	13	0.8462	0.9231
gga-miR-12215-5p	ENSGALT00000074990	IGF1R	158	-38.33	44981	22 47	23	0.6087	0.7826
gga-miR-1607	ENSGALT00000003737	RUSC2	158	-38.46	44976	2830 2849	17	0.7647	0.9412
gga-miR-12215-5p	ENSGALT00000068295	GSPT2	158	-38.79	44981	398 424	24	0.6667	0.7083
gga-miR-12212-5p	ENSGALT00000022477	SPIRE1	158	-38.94	44976	19 38	17	0.8235	0.8824
gga-miR-12212-5p	ENSGALT00000060943	CBLL1	158	-39.67	44976	1155 1174	17	0.7647	0.7647
gga-miR-1604	ENSGALT00000019461	SNU13	158	-39.77	45007	362 384	20	0.85	0.9
gga-miR-12215-5p	ENSGALT00000088708	CNIH1	158	-39.94	44981	79 104	23	0.6957	0.6957
gga-miR-12268-5p	ENSGALT00000044058	CYP2U1	158	-40.18	44973	122 142	15	0.8667	0.8667
gga-miR-12245-3p	ENSGALT00000023705	PRRC1	158	-41.1	45004	257 278	16	0.875	0.9375
gga-miR-6707-5p	ENSGALT00000003570	KLHL24	158	-41.33	44980	1985 2008	21	0.8095	0.8571
gga-miR-1770	ENSGALT00000039200	PIM3	158	-41.68	44976	690 711	17	0.7647	0.9412
gga-miR-12237-5p	ENSGALT00000019339	UBN2	158	-42.29	44980	463 486	21	0.8095	0.8571
gga-miR-1607	ENSGALT00000022477	SPIRE1	158	-43.03	45004	263 282	16	0.875	0.9375
gga-miR-12237-5p	ENSGALT00000105495	KIF7	158	-43.22	44977	104 129	20	0.8	0.85
gga-miR-12216-5p	ENSGALT00000009021	ARF4	158	-43.34	44977	175 196	19	0.7895	0.8947
gga-miR-12229-5p	ENSGALT00000070489	CDH15	158	-43.47	45005	66 88	18	0.8889	0.8889
gga-miR-12237-5p	ENSGALT00000021278	CECR2	158	-44.01	45008	58 81	20	0.8	0.8
gga-miR-12282-5p	ENSGALT00000060943	CBLL1	158	-47.2	44981	317 343	24	0.8333	0.875
gga-miR-12268-5p	ENSGALT00000039200	PIM3	158	-47.52	44976	582 601	17	0.8824	1
gga-miR-12216-5p	ENSGALT00000059485	FGD3	159	-35.06	44977	33 53	18	0.7778	0.8889
gga-miR-6597-3p	ENSGALT00000046125	TIMP3	159	-35.1	44979	519 541	20	0.75	0.75
gga-miR-7475-5p	ENSGALT00000021278	CECR2	159	-35.27	44976	165 184	18	0.8333	0.8333
gga-miR-12287-5p	ENSGALT00000105495	KIF7	159	-35.31	44977	4598 4618	18	0.7222	0.9444
gga-miR-7475-3p	ENSGALT00000037175	PHLPP1	159	-35.39	44975	1209 1229	18	0.8333	0.8333
gga-miR-12267-3p	ENSGALT00000024957	CD80	159	-35.53	44975	96 119	18	0.7778	0.8889
gga-miR-6642-3p	ENSGALT00000017222	PPA2	159	-35.65	45006	145 168	19	0.8421	0.8947
gga-miR-6593-5p	ENSGALT00000003737	RUSC2	159	-35.68	44979	910 934	22	0.7727	0.8636
gga-miR-103-1-5p	ENSGALT00000008659	SELENOK	159	-35.73	44981	101 122	22	0.7273	0.8636
gga-miR-2127	ENSGALT00000070489	CDH15	159	-35.74	44977	386 406	18	0.7222	0.9444
gga-miR-12238-3p	ENSGALT00000044677	NLGN3	159	-36.73	44978	2730 2753	21	0.7619	0.8571
gga-miR-12279-5p	ENSGALT00000082189	FAM43A	159	-36.73	44978	101 124	20	0.8	0.85
gga-miR-12287-5p	ENSGALT00000083731	EIF4B	159	-37.01	44977	2980 3000	18	0.7778	0.8889
gga-miR-12215-5p	ENSGALT00000070694	HHIP	159	-37.18	44981	170 194	22	0.6818	0.6818
gga-miR-12217-3p	ENSGALT00000039200	PIM3	159	-37.43	44973	884 902	14	0.8571	0.8571
gga-miR-1648-5p	ENSGALT00000080964	NR3C1	159	-37.44	44977	15 35	18	0.7222	0.7778
gga-miR-12273-5p	ENSGALT00000000873	ELF3	159	-37.6	44978	9 33	22	0.7273	0.7273
gga-miR-7439-3p	ENSGALT00000007164	TNIP1	159	-37.97	44979	970 991	20	0.7	0.95
gga-miR-12237-3p	ENSGALT00000010512	ZFAND6	159	-38.42	44978	28 52	22	0.7273	0.7273
gga-miR-12226-3p	ENSGALT00000011976	YIPF5	159	-38.64	44977	55 77	18	0.7778	0.8889
gga-miR-12295-5p	ENSGALT00000105886	TRIM9	159	-39.27	44979	3775 3796	20	0.75	0.9
gga-miR-12279-3p	ENSGALT00000011976	YIPF5	159	-39.55	44978	14 37	21	0.7143	0.7619
gga-miR-1763	ENSGALT00000049191	ACVR1B	159	-39.55	44979	57 81	22	0.7727	0.8636
gga-miR-12263-5p	ENSGALT00000097821	QPRT	159	-39.61	44978	1304 1326	20	0.8	0.85
gga-miR-12255-5p	ENSGALT00000004992	TXNDC11	159	-39.69	44977	46 68	18	0.7778	0.8889
gga-miR-12245-3p	ENSGALT00000039200	PIM3	159	-39.76	44975	13 36	18	0.8333	0.8333
gga-miR-12268-5p	ENSGALT00000004992	TXNDC11	159	-39.88	44975	50 73	20	0.8	0.8
gga-miR-12291-3p	ENSGALT00000011976	YIPF5	159	-40.08	44977	1287 1307	18	0.7222	0.9444
gga-miR-12237-3p	ENSGALT00000018051	GLRX5	159	-40.11	44978	113 135	20	0.75	0.75
gga-miR-12295-5p	ENSGALT00000070694	HHIP	159	-40.45	44979	404 428	22	0.7727	0.8636
gga-miR-12268-5p	ENSGALT00000020462	PRPF40A	159	-40.6	44976	10 29	18	0.8333	0.8333
gga-miR-12279-5p	ENSGALT00000098056	PDGFD	159	-40.7	44979	16 41	23	0.7826	0.8261
gga-miR-1773-5p	ENSGALT00000003737	RUSC2	159	-41.37	44978	2826 2849	20	0.9	0.9
gga-miR-12226-3p	ENSGALT00000011976	YIPF5	159	-41.51	45007	1 24	21	0.8571	0.8571
gga-miR-12237-5p	ENSGALT00000044058	CYP2U1	159	-41.72	44979	118 144	23	0.6957	0.7826
gga-miR-12295-3p	ENSGALT00000090743	ARID5B	159	-43.1	44977	337 358	18	0.7778	0.8889
gga-miR-12273-5p	ENSGALT00000039200	PIM3	159	-43.54	44978	623 645	20	0.8	0.85
gga-miR-12263-5p	ENSGALT00000027873	FZD4	159	-44.73	44978	347 369	20	0.9	0.9
gga-miR-1763	ENSGALT00000020462	PRPF40A	159	-46.01	44979	22 43	20	0.9	0.9
gga-miR-762	ENSGALT00000102538	PCMTD1	160	-35.09	45006	22 43	18	0.7778	0.9444
gga-miR-1560-5p	ENSGALT00000019461	SNU13	160	-35.22	44977	61 85	21	0.8095	0.8095
gga-miR-1595-3p	ENSGALT00000022477	SPIRE1	160	-35.39	45006	297 318	18	0.8333	0.8889
gga-miR-6587-3p	ENSGALT00000061988	VCL	160	-35.54	45007	2837 2862	22	0.8182	0.8182
gga-miR-12233-3p	ENSGALT00000017222	PPA2	160	-35.6	44978	230 251	19	0.7895	0.8421
gga-miR-1453	ENSGALT00000041398	BET1	160	-35.6	44979	381 404	21	0.7619	0.8571
gga-miR-12237-5p	ENSGALT00000067091	MGEA5	160	-35.79	44974	123 146	15	0.7333	0.9333
gga-miR-7475-5p	ENSGALT00000018051	GLRX5	160	-35.97	44976	179 197	17	0.7647	0.8824
gga-miR-12273-5p	ENSGALT00000022477	SPIRE1	160	-35.97	44976	184 208	20	0.8	0.8
gga-miR-762	ENSGALT00000059872	LY6E	160	-35.99	44978	1200 1221	19	0.6842	0.9474
gga-miR-12249-3p	ENSGALT00000019339	UBN2	160	-36	44979	241 266	23	0.7391	0.8261
gga-miR-7455-5p	ENSGALT00000016249	EGLN3	160	-36.05	45007	357 380	20	0.85	0.85
gga-miR-7475-3p	ENSGALT00000060943	CBLL1	160	-36.06	44975	1155 1174	17	0.8235	0.8235
gga-miR-1648-5p	ENSGALT00000012021	ARCN1	160	-36.1	44975	35 56	17	0.8235	0.8235
gga-miR-12288-3p	ENSGALT00000077131	DHX8	160	-36.16	44974	2850 2869	15	0.8667	1
gga-miR-12226-3p	ENSGALT00000020462	PRPF40A	160	-36.38	44975	159 185	20	0.75	0.8
gga-miR-3523	ENSGALT00000098056	PDGFD	160	-36.4	44978	74 93	19	0.7895	0.8421
gga-miR-7446-5p	ENSGALT00000049191	ACVR1B	160	-36.6	44976	699 717	17	0.8824	0.9412
gga-miR-3523	ENSGALT00000093238	ZNF503	160	-36.62	44978	1326 1347	19	0.6316	0.8421
gga-miR-1770	ENSGALT00000006501	THSD4	160	-36.69	44978	153 174	19	0.6842	0.7895
gga-miR-1790	ENSGALT00000044677	NLGN3	160	-36.88	44976	2528 2546	17	0.7647	0.8824
gga-miR-12242-5p	ENSGALT00000006501	THSD4	160	-37.27	44979	32 56	21	0.6667	0.8095
gga-miR-1759-3p	ENSGALT00000083731	EIF4B	160	-37.34	44981	3661 3683	22	0.7273	0.8636
gga-miR-12268-5p	ENSGALT00000100684	HELB	160	-37.45	44976	513 534	19	0.7895	0.8421
gga-miR-6642-3p	ENSGALT00000096777	C20orf194	160	-37.46	44979	56 79	21	0.7143	0.7619
gga-miR-12273-5p	ENSGALT00000001712	FGFR3	160	-38.17	44978	243 264	19	0.7368	0.7368
gga-miR-12295-5p	ENSGALT00000102538	PCMTD1	160	-38.3	44979	194 217	21	0.7619	0.8571
gga-miR-7455-5p	ENSGALT00000105886	TRIM9	160	-38.79	44979	34 57	21	0.7143	0.7619
gga-miR-12226-3p	ENSGALT00000083624	FAM126A	160	-38.91	44976	100 121	17	0.8235	0.8235
gga-miR-1714	ENSGALT00000017157	BIRC6	160	-38.96	45007	9502 9525	20	0.9	0.95
gga-miR-6546-5p	ENSGALT00000040268	PNPLA7	160	-39.08	44978	2854 2875	19	0.7368	0.8947
gga-miR-12228-3p	ENSGALT00000100459	MBLAC1	160	-39.08	44974	1042 1061	15	0.8667	1
gga-miR-7475-5p	ENSGALT00000098056	PDGFD	160	-39.57	44976	177 195	17	0.8235	0.8235
gga-miR-12241-3p	ENSGALT00000051926	VDAC2	160	-41.16	44975	112 131	17	0.8235	0.8235
gga-miR-7455-5p	ENSGALT00000083781	NIPSNAP1	160	-41.51	45007	2036 2059	20	0.8	0.9
gga-miR-12267-3p	ENSGALT00000105886	TRIM9	160	-42.11	44978	2415 2436	19	0.7368	0.8947
gga-miR-7475-5p	ENSGALT00000019339	UBN2	160	-42.76	44976	255 273	17	0.7647	0.8824
gga-miR-12268-5p	ENSGALT00000034212	TMEM254	160	-43.89	44976	8 30	20	0.8	0.8
gga-miR-12237-5p	ENSGALT00000061988	VCL	160	-44.22	44980	40 65	23	0.6957	0.913
gga-miR-7455-5p	ENSGALT00000004992	TXNDC11	160	-44.71	45007	6 29	20	0.85	0.85
gga-miR-12273-5p	ENSGALT00000090743	ARID5B	160	-45.52	44978	335 356	19	0.7895	0.8421
gga-miR-1629	ENSGALT00000002018	CYP1A2	161	-35.1	44975	414 434	16	0.8125	1
gga-miR-6606-5p	ENSGALT00000041398	BET1	161	-35.17	44975	82 101	16	0.8125	0.8125
gga-miR-12268-5p	ENSGALT00000037175	PHLPP1	161	-35.27	44976	684 705	19	0.7895	0.7895
gga-miR-1579	ENSGALT00000094813	LIMA1	161	-35.41	44976	693 715	19	0.7895	0.7895
gga-miR-12237-5p	ENSGALT00000070694	HHIP	161	-35.43	44976	741 765	18	0.7222	0.8889
gga-miR-12289-3p	ENSGALT00000011312	EEF2K	161	-35.48	44976	38 61	19	0.7895	0.7895
gga-miR-6642-3p	ENSGALT00000021278	CECR2	161	-35.61	44971	1 15	12	0.9167	1
gga-miR-12237-5p	ENSGALT00000006501	THSD4	161	-35.91	44980	210 234	22	0.6818	0.7727
gga-miR-1698	ENSGALT00000070694	HHIP	161	-36.03	44977	712 735	20	0.85	0.9
gga-miR-12290-5p	ENSGALT00000100459	MBLAC1	161	-36.17	44976	480 505	21	0.7619	0.7619
gga-miR-1576	ENSGALT00000021278	CECR2	161	-36.22	44977	407 426	18	0.8333	0.9444
gga-miR-12237-5p	ENSGALT00000019461	SNU13	161	-36.27	44980	81 106	23	0.6957	0.7391
gga-miR-1737	ENSGALT00000023705	PRRC1	161	-36.56	45004	1 21	17	0.9412	0.9412
gga-miR-12268-5p	ENSGALT00000096777	C20orf194	161	-36.57	44976	41 61	18	0.7778	0.8333
gga-miR-6594-5p	ENSGALT00000021278	CECR2	161	-36.74	44976	3095 3117	19	0.7368	0.8421
gga-miR-12241-3p	ENSGALT00000022477	SPIRE1	161	-37.21	44975	264 282	16	0.8125	0.8125
gga-miR-12268-5p	ENSGALT00000090743	ARID5B	161	-37.27	44976	120 140	18	0.7778	0.8333
gga-miR-12291-3p	ENSGALT00000093238	ZNF503	161	-37.29	44977	190 209	18	0.8333	0.9444
gga-miR-12268-5p	ENSGALT00000083731	EIF4B	161	-38.61	44976	552 572	18	0.7778	0.8333
gga-miR-12245-3p	ENSGALT00000013485	PSMD10	161	-38.63	44976	1 20	19	0.7895	0.7895
gga-miR-1635	ENSGALT00000001476	HSPA5	161	-38.64	44980	51 77	23	0.6522	0.913
gga-miR-12268-5p	ENSGALT00000070694	HHIP	161	-39.1	44976	322 342	18	0.7778	0.8333
gga-miR-12215-5p	ENSGALT00000080917	HIST1H110	161	-39.2	44981	46 69	22	0.6818	0.7727
gga-miR-1790	ENSGALT00000012890	KCTD2	161	-39.38	44976	38 58	18	0.8333	0.9444
gga-miR-12216-5p	ENSGALT00000100459	MBLAC1	161	-39.49	44977	494 517	21	0.7619	0.8095
gga-miR-1790	ENSGALT00000059485	FGD3	161	-39.57	44975	123 142	16	0.875	0.9375
gga-miR-7475-5p	ENSGALT00000083624	FAM126A	161	-40.14	44976	77 97	18	0.7778	0.8333
gga-miR-12215-5p	ENSGALT00000051926	VDAC2	161	-40.15	44981	118 141	22	0.7273	0.7273
gga-miR-7475-5p	ENSGALT00000023705	PRRC1	161	-40.19	44976	258 279	19	0.7895	0.7895
gga-miR-12263-5p	ENSGALT00000020934	AKR1D1	161	-40.24	44978	101 126	23	0.7826	0.7826
gga-miR-12237-5p	ENSGALT00000095589	SH2D3C	161	-40.32	44977	1560 1585	20	0.75	0.85
gga-miR-12216-5p	ENSGALT00000037175	PHLPP1	161	-40.38	44972	1202 1223	14	0.9286	0.9286
gga-miR-7475-5p	ENSGALT00000084342	TMEM131	161	-40.75	44976	36 59	21	0.7619	0.7619
gga-miR-1773-5p	ENSGALT00000021278	CECR2	161	-41.18	44979	3928 3950	20	0.85	0.9
gga-miR-12217-3p	ENSGALT00000044677	NLGN3	161	-41.3	44975	2865 2883	16	0.875	0.9375
gga-miR-12217-3p	ENSGALT00000107611	SPATA7	161	-43.08	44975	289 307	16	0.875	0.9375
gga-miR-7455-5p	ENSGALT00000093238	ZNF503	161	-44.49	45007	481 503	19	0.8421	0.8421
gga-miR-12216-5p	ENSGALT00000097821	QPRT	162	-35.16	44977	625 646	19	0.7895	0.7895
gga-miR-12215-5p	ENSGALT00000080917	HIST1H110	162	-35.18	44972	21 45	13	0.9231	0.9231
gga-miR-12215-5p	ENSGALT00000100684	HELB	162	-35.24	44981	445 471	24	0.6667	0.75
gga-miR-1594	ENSGALT00000083731	EIF4B	162	-35.39	44977	2519 2540	19	0.8421	0.8947
gga-miR-12273-5p	ENSGALT00000067091	MGEA5	162	-35.42	44972	252 273	13	0.9231	0.9231
gga-miR-1652	ENSGALT00000089082	MTFR1L	162	-35.45	44977	2335 2359	21	0.7143	0.8095
gga-miR-1576	ENSGALT00000089082	MTFR1L	162	-35.47	44977	62 83	19	0.7895	0.7895
gga-miR-12245-5p	ENSGALT00000105886	TRIM9	162	-35.5	44977	655 678	19	0.7895	0.7895
gga-miR-12295-3p	ENSGALT00000100684	HELB	162	-35.64	44977	543 567	21	0.7619	0.7619
gga-miR-12291-3p	ENSGALT00000019339	UBN2	162	-35.86	44977	169 190	19	0.8421	0.8947
gga-miR-12237-3p	ENSGALT00000022477	SPIRE1	162	-35.97	44978	197 217	19	0.7895	0.7895
gga-miR-12244-5p	ENSGALT00000105495	KIF7	162	-36.03	44977	1527 1549	19	0.7368	0.8421
gga-miR-1611	ENSGALT00000026848	INTS9	162	-36.22	44978	2033 2060	25	0.72	0.76
gga-miR-7455-5p	ENSGALT00000026468	EIF1AX	162	-36.49	44979	52 74	21	0.7619	0.8095
gga-miR-6556-3p	ENSGALT00000068295	GSPT2	162	-36.5	44978	76 99	21	0.7619	0.8095
gga-miR-12212-5p	ENSGALT00000022477	SPIRE1	162	-36.68	44972	263 282	13	0.9231	0.9231
gga-miR-7475-3p	ENSGALT00000022477	SPIRE1	162	-36.88	44974	265 282	15	0.8667	0.9333
gga-miR-12242-5p	ENSGALT00000044677	NLGN3	162	-37.44	44977	3222 3246	19	0.7368	0.8421
gga-miR-12247-5p	ENSGALT00000037175	PHLPP1	162	-37.71	44977	4754 4776	19	0.7368	0.8421
gga-miR-12253-3p	ENSGALT00000027682	GJA3	162	-38.42	44977	1382 1405	20	0.75	0.8
gga-miR-12242-5p	ENSGALT00000049191	ACVR1B	162	-38.54	44980	1694 1717	21	0.7143	0.8571
gga-miR-12259-5p	ENSGALT00000095589	SH2D3C	162	-38.85	45005	1122 1145	18	0.8889	0.9444
gga-miR-12237-5p	ENSGALT00000051926	VDAC2	162	-39.1	44977	88 112	19	0.7895	0.7895
gga-miR-6557-5p	ENSGALT00000096777	C20orf194	162	-39.13	44974	28 49	17	0.8824	0.8824
gga-miR-12245-3p	ENSGALT00000022477	SPIRE1	162	-39.25	44972	62 83	13	0.9231	0.9231
gga-miR-1607	ENSGALT00000061988	VCL	162	-39.63	44976	234 253	17	0.8235	0.9412
gga-miR-1306-5p	ENSGALT00000039200	PIM3	162	-39.81	45009	670 695	22	0.7727	0.8636
gga-miR-12212-5p	ENSGALT00000051926	VDAC2	162	-39.87	44976	112 131	17	0.7647	0.8235
gga-miR-1607	ENSGALT00000093238	ZNF503	162	-40.33	44976	540 559	17	0.7647	0.8235
gga-miR-12235-5p	ENSGALT00000044677	NLGN3	162	-40.58	44980	3069 3092	21	0.7619	0.8095
gga-miR-12215-5p	ENSGALT00000098056	PDGFD	162	-40.68	44979	26 50	21	0.7619	0.8095
gga-miR-7455-3p	ENSGALT00000098056	PDGFD	162	-40.77	44977	162 185	19	0.8421	0.8947
gga-miR-12255-5p	ENSGALT00000088708	CNIH1	162	-41.41	44976	70 92	17	0.8235	0.9412
gga-miR-12237-5p	ENSGALT00000002661	LRIG2	162	-41.6	44977	83 108	20	0.75	0.8
gga-miR-12237-5p	ENSGALT00000107611	SPATA7	162	-41.84	44980	255 278	21	0.7143	0.8571
gga-miR-12237-5p	ENSGALT00000022477	SPIRE1	162	-42.27	45008	511 534	20	0.8	0.85
gga-miR-7455-5p	ENSGALT00000006501	THSD4	162	-43.26	44979	124 151	25	0.76	0.76
gga-miR-7475-5p	ENSGALT00000027873	FZD4	162	-43.31	44976	310 329	17	0.7647	0.8235
gga-miR-6642-3p	ENSGALT00000039200	PIM3	162	-45.42	44974	880 901	15	0.8667	0.9333
gga-miR-2127	ENSGALT00000074990	IGF1R	163	-35.46	44977	4654 4674	18	0.7778	0.9444
gga-miR-1648-3p	ENSGALT00000009021	ARF4	163	-35.53	44977	174 194	18	0.8333	0.8889
gga-miR-6582-3p	ENSGALT00000105495	KIF7	163	-35.57	44979	2339 2360	20	0.8	0.9
gga-miR-1604	ENSGALT00000105495	KIF7	163	-35.67	44979	201 222	20	0.75	0.8
gga-miR-1595-3p	ENSGALT00000037175	PHLPP1	163	-35.85	44978	1039 1064	23	0.6957	0.7826
gga-miR-1607	ENSGALT00000090743	ARID5B	163	-36.44	44976	115 135	19	0.8421	0.8421
gga-miR-1648-5p	ENSGALT00000019339	UBN2	163	-36.52	44977	466 486	18	0.7222	0.8333
gga-miR-12215-5p	ENSGALT00000105886	TRIM9	163	-36.73	44974	364 389	16	0.8125	0.9375
gga-miR-6556-3p	ENSGALT00000002661	LRIG2	163	-36.88	44973	66 87	14	0.8571	0.9286
gga-miR-7475-5p	ENSGALT00000037175	PHLPP1	163	-37.14	44974	873 893	16	0.875	0.875
gga-miR-1773-5p	ENSGALT00000060943	CBLL1	163	-38.55	44978	1719 1743	21	0.8095	0.8571
gga-miR-1716	ENSGALT00000083731	EIF4B	163	-38.66	44980	2054 2081	25	0.72	0.8
gga-miR-1694	ENSGALT00000070694	HHIP	163	-39.28	44978	360 383	21	0.7619	0.7619
gga-miR-7455-5p	ENSGALT00000034212	TMEM254	163	-39.45	44979	8 32	22	0.7727	0.7727
gga-miR-1466	ENSGALT00000039200	PIM3	163	-40.12	44979	884 912	25	0.68	0.8
gga-miR-1739	ENSGALT00000001314	TAT	163	-40.34	45006	2295 2320	21	0.8571	0.8571
gga-miR-12253-3p	ENSGALT00000083781	NIPSNAP1	163	-40.51	44977	308 329	18	0.8333	0.8889
gga-miR-12282-5p	ENSGALT00000060943	CBLL1	163	-40.63	44979	1264 1287	20	0.75	0.8
gga-miR-12289-3p	ENSGALT00000017157	BIRC6	163	-41.7	44978	43 67	22	0.7273	0.7727
gga-miR-12216-5p	ENSGALT00000105886	TRIM9	163	-42.13	44975	382 404	18	0.8333	0.8889
gga-miR-12245-3p	ENSGALT00000013285	ERLEC1	163	-42.5	44976	48 67	17	0.8235	0.8824
gga-miR-6677-5p	ENSGALT00000100459	MBLAC1	163	-43.23	44981	1035 1059	22	0.7727	0.9091
gga-miR-12245-3p	ENSGALT00000090743	ARID5B	163	-52.15	44977	185 206	18	0.9444	0.9444
gga-miR-1621-5p	ENSGALT00000022477	SPIRE1	164	-35.03	44976	313 331	17	0.8235	0.8824
gga-miR-12229-3p	ENSGALT00000027873	FZD4	164	-35.09	44977	365 383	18	0.8333	0.8333
gga-miR-2127	ENSGALT00000026654	PHKA2	164	-35.3	44975	5732 5753	17	0.8235	0.8824
gga-miR-12295-3p	ENSGALT00000021278	CECR2	164	-35.36	44977	216 235	18	0.8333	0.8333
gga-miR-12216-5p	ENSGALT00000090743	ARID5B	164	-35.53	44975	139 160	17	0.8235	0.8824
gga-miR-12245-5p	ENSGALT00000105886	TRIM9	164	-35.54	44979	1374 1397	21	0.6667	0.8571
gga-miR-7448-5p	ENSGALT00000096678	PRORSD1P	164	-35.57	44981	1312 1345	28	0.7143	0.75
gga-miR-1584	ENSGALT00000021278	CECR2	164	-35.83	44976	3952 3973	19	0.8421	0.8421
gga-miR-12287-5p	ENSGALT00000023705	PRRC1	164	-35.83	44975	398 421	19	0.7895	0.8421
gga-miR-12255-3p	ENSGALT00000061988	VCL	164	-36.03	44980	1 21	21	0.8095	0.8571
gga-miR-6642-3p	ENSGALT00000044677	NLGN3	164	-36.09	44974	3212 3234	15	0.8667	0.8667
gga-miR-1773-5p	ENSGALT00000012890	KCTD2	164	-36.35	44979	3693 3716	21	0.7143	0.9524
gga-miR-1553-3p	ENSGALT00000013344	RELN	164	-36.5	44978	3016 3037	19	0.8421	1
gga-miR-7475-3p	ENSGALT00000069945	BEND5	164	-36.6	44975	49 68	17	0.8235	0.8824
gga-miR-3523	ENSGALT00000105886	TRIM9	164	-36.63	44976	475 499	20	0.8	0.85
gga-miR-12295-5p	ENSGALT00000059485	FGD3	164	-36.92	44979	51 77	24	0.7083	0.75
gga-miR-12279-5p	ENSGALT00000039200	PIM3	164	-37.12	44979	319 343	22	0.7273	0.7727
gga-miR-1607	ENSGALT00000083731	EIF4B	164	-37.35	44974	2970 2989	15	0.8667	0.8667
gga-miR-12217-3p	ENSGALT00000039200	PIM3	164	-37.46	44975	575 594	17	0.8235	0.8824
gga-miR-12279-5p	ENSGALT00000037175	PHLPP1	164	-37.62	44979	1294 1317	21	0.7619	0.7619
gga-miR-12279-5p	ENSGALT00000070694	HHIP	164	-37.9	44979	386 413	25	0.72	0.72
gga-miR-7471-3p	ENSGALT00000070489	CDH15	164	-38.05	44976	297 315	17	0.8235	0.8824
gga-miR-7471-3p	ENSGALT00000026468	EIF1AX	164	-38.37	44976	67 88	19	0.7895	0.8947
gga-miR-12237-3p	ENSGALT00000085018	U2AF1	164	-38.39	45006	8 29	18	0.8889	0.8889
gga-miR-7475-3p	ENSGALT00000060943	CBLL1	164	-38.51	44975	268 287	17	0.8235	0.8824
gga-miR-12268-5p	ENSGALT00000037175	PHLPP1	164	-38.96	44975	1334 1354	17	0.8235	0.8824
gga-miR-12215-5p	ENSGALT00000009021	ARF4	164	-39.9	44980	70 93	21	0.7619	0.7619
gga-miR-12215-5p	ENSGALT00000060943	CBLL1	164	-39.91	44980	74 97	21	0.7619	0.7619
gga-miR-6607-5p	ENSGALT00000027682	GJA3	164	-40.28	44980	1100 1122	21	0.8095	0.8571
gga-miR-12237-5p	ENSGALT00000100684	HELB	164	-40.28	44980	696 722	24	0.7083	0.7917
gga-miR-12295-5p	ENSGALT00000067091	MGEA5	164	-40.43	44979	417 441	22	0.7273	0.7727
gga-miR-12253-5p	ENSGALT00000039200	PIM3	164	-40.52	44977	568 587	18	0.8333	0.8333
gga-miR-12216-5p	ENSGALT00000039200	PIM3	164	-41.04	44977	555 576	20	0.8	0.85
gga-miR-12268-5p	ENSGALT00000100684	HELB	164	-41.33	44976	699 720	19	0.8421	0.8421
gga-miR-7471-3p	ENSGALT00000083624	FAM126A	164	-41.89	44976	1 23	20	0.8	0.85
gga-miR-12226-3p	ENSGALT00000085922	EXOSC2	164	-42.87	44978	73 93	19	0.8421	0.8421
gga-miR-12245-3p	ENSGALT00000105495	KIF7	164	-42.99	45006	147 168	18	0.8889	0.8889
gga-miR-6557-3p	ENSGALT00000020462	PRPF40A	164	-43.35	45009	196 218	21	0.8095	0.9048
gga-miR-12237-5p	ENSGALT00000089082	MTFR1L	164	-43.36	44978	106 129	19	0.7368	0.9474
gga-miR-12279-5p	ENSGALT00000009021	ARF4	164	-47.07	44979	74 97	21	0.8095	0.8571
gga-miR-12268-5p	ENSGALT00000021278	CECR2	164	-47.47	44976	58 79	19	0.8421	0.8421
gga-miR-12245-3p	ENSGALT00000090743	ARID5B	164	-49.99	45006	217 238	18	0.8889	0.8889
gga-miR-12215-5p	ENSGALT00000019461	SNU13	165	-35.02	44975	1 17	16	0.875	1
gga-miR-12282-3p	ENSGALT00000059485	FGD3	165	-35.02	44978	212 234	20	0.8	0.85
gga-miR-6604-5p	ENSGALT00000019461	SNU13	165	-35.52	44980	2159 2185	24	0.7083	0.75
gga-miR-1773-5p	ENSGALT00000102538	PCMTD1	165	-35.76	44979	112 134	20	0.75	0.9
gga-miR-12263-3p	ENSGALT00000017157	BIRC6	165	-36.09	44979	11374 11396	20	0.7	0.8
gga-miR-449b-5p	ENSGALT00000099081	PPM1K	165	-36.13	44979	1973 1995	20	0.75	0.9
gga-miR-2127	ENSGALT00000097821	QPRT	165	-36.22	44976	697 719	19	0.7895	0.8421
gga-miR-12229-3p	ENSGALT00000037175	PHLPP1	165	-36.29	44977	532 551	18	0.8333	0.8333
gga-miR-1765	ENSGALT00000006501	THSD4	165	-36.52	44976	84 104	18	0.8333	0.8333
gga-miR-7475-5p	ENSGALT00000000743	RNF113B	165	-36.59	44971	4 23	12	1	1
gga-miR-7475-5p	ENSGALT00000017157	BIRC6	165	-36.59	44971	1 16	12	1	1
gga-miR-12242-5p	ENSGALT00000090743	ARID5B	165	-36.59	44979	547 570	20	0.7	0.8
gga-miR-12212-5p	ENSGALT00000070694	HHIP	165	-36.63	44976	390 412	20	0.8	0.8
gga-miR-12283-5p	ENSGALT00000002018	CYP1A2	165	-36.71	44979	1049 1072	22	0.8182	0.8182
gga-miR-12245-3p	ENSGALT00000021278	CECR2	165	-37.01	44978	135 154	19	0.7895	0.8421
gga-miR-1765	ENSGALT00000093238	ZNF503	165	-37.44	44976	459 480	19	0.7895	0.8421
gga-miR-6556-3p	ENSGALT00000094813	LIMA1	165	-37.71	44978	942 963	20	0.8	0.85
gga-miR-12226-3p	ENSGALT00000010361	ABHD17C	165	-37.73	44979	241 263	20	0.7	0.8
gga-miR-12268-5p	ENSGALT00000088708	CNIH1	165	-38.09	44976	60 80	18	0.8333	0.8333
gga-miR-12253-3p	ENSGALT00000024957	CD80	165	-38.14	44978	3125 3146	20	0.8	0.85
gga-miR-12237-5p	ENSGALT00000009964	ABCC8	165	-38.41	44980	12 37	23	0.6957	0.7826
gga-miR-12253-5p	ENSGALT00000020462	PRPF40A	165	-38.96	44977	20 40	18	0.8333	0.8333
gga-miR-12253-3p	ENSGALT00000095589	SH2D3C	165	-39.23	44977	1766 1791	22	0.7727	0.8182
gga-miR-2127	ENSGALT00000027873	FZD4	165	-39.42	44977	202 221	18	0.8333	0.8333
gga-miR-1763	ENSGALT00000082189	FAM43A	165	-40.16	44979	1020 1043	22	0.8182	0.8182
gga-miR-12228-3p	ENSGALT00000100459	MBLAC1	165	-40.22	44975	1115 1134	16	0.875	1
gga-miR-12282-5p	ENSGALT00000093238	ZNF503	165	-40.39	44980	2506 2529	22	0.8182	0.8182
gga-miR-12268-5p	ENSGALT00000105886	TRIM9	165	-40.5	44976	652 673	19	0.7895	0.8421
gga-miR-7455-5p	ENSGALT00000080964	NR3C1	165	-40.95	44971	197 219	12	1	1
gga-miR-12237-5p	ENSGALT00000090743	ARID5B	165	-41.02	44976	118 142	18	0.7778	0.8889
gga-miR-12216-5p	ENSGALT00000021278	CECR2	165	-41.33	44977	24 43	18	0.8333	0.8333
gga-miR-1576	ENSGALT00000093238	ZNF503	165	-41.87	45003	470 490	15	1	1
gga-miR-12226-3p	ENSGALT00000019339	UBN2	165	-42.05	44979	375 398	22	0.8182	0.8182
gga-miR-12268-5p	ENSGALT00000019339	UBN2	165	-42.88	44976	446 467	19	0.7895	0.8421
gga-miR-1640	ENSGALT00000013344	RELN	165	-44.19	44980	2247 2272	23	0.6957	0.913
gga-miR-12226-3p	ENSGALT00000045765	PSMD12	165	-48.47	44979	45 70	24	0.7917	0.7917
gga-miR-12245-3p	ENSGALT00000020934	AKR1D1	165	-48.61	44978	131 157	24	0.7917	0.7917
gga-miR-12282-5p	ENSGALT00000070694	HHIP	165	-49.45	44980	270 296	23	0.7391	0.8696
gga-miR-12216-5p	ENSGALT00000105495	KIF7	166	-35.02	44977	69 90	19	0.7895	0.8421
gga-miR-6606-5p	ENSGALT00000012890	KCTD2	166	-35.35	44976	34 53	17	0.8235	0.8235
gga-miR-6564-5p	ENSGALT00000039200	PIM3	166	-35.39	44976	799 819	17	0.7647	0.8824
gga-miR-1770	ENSGALT00000043009	SURF4	166	-35.43	44976	1953 1974	17	0.8235	1
gga-miR-12219-5p	ENSGALT00000002018	CYP1A2	166	-35.49	44980	1036 1061	24	0.75	0.8333
gga-miR-7475-5p	ENSGALT00000053096	SYNJ2BP	166	-35.52	44974	128 146	15	0.9333	0.9333
gga-miR-6643-5p	ENSGALT00000007164	TNIP1	166	-35.73	44973	2482 2503	15	0.9333	0.9333
gga-miR-1625-5p	ENSGALT00000003737	RUSC2	166	-36.16	44981	6067 6092	23	0.6957	0.913
gga-miR-12279-5p	ENSGALT00000083624	FAM126A	166	-36.29	44978	27 48	19	0.7895	0.8421
gga-miR-1770	ENSGALT00000074990	IGF1R	166	-36.33	44976	4777 4798	17	0.8824	0.9412
gga-miR-1635	ENSGALT00000039200	PIM3	166	-37.04	44981	8 33	23	0.6957	0.7826
gga-miR-12239-3p	ENSGALT00000076420	FTO	166	-37.08	44979	1555 1577	21	0.8571	0.9048
gga-miR-1607	ENSGALT00000020462	PRPF40A	166	-37.19	44976	400 419	17	0.7647	0.8824
gga-miR-12215-5p	ENSGALT00000070489	CDH15	166	-37.62	44981	320 345	23	0.7391	0.7391
gga-miR-1770	ENSGALT00000105886	TRIM9	166	-38.35	44978	411 436	23	0.7826	0.7826
gga-miR-12279-5p	ENSGALT00000043264	SOCS3	166	-38.87	44978	613 638	22	0.7727	0.8182
gga-miR-7477-3p	ENSGALT00000007164	TNIP1	166	-39.22	44977	879 902	19	0.8421	0.9474
gga-miR-12279-5p	ENSGALT00000105886	TRIM9	166	-39.35	44978	686 707	19	0.7895	0.8421
gga-miR-1560-5p	ENSGALT00000070694	HHIP	166	-40.55	44978	739 766	25	0.76	0.76
gga-miR-12257-5p	ENSGALT00000070489	CDH15	166	-41.19	44978	23 43	19	0.7895	0.8421
gga-miR-12237-5p	ENSGALT00000093238	ZNF503	166	-41.7	44978	528 550	19	0.7895	0.8421
gga-miR-1763	ENSGALT00000049191	ACVR1B	166	-41.99	44979	10 32	21	0.8095	0.8095
gga-miR-6606-5p	ENSGALT00000014063	MRC1	166	-42.39	44976	196 215	17	0.8824	0.9412
gga-miR-12245-3p	ENSGALT00000067091	MGEA5	166	-43.98	44976	5057 5078	17	0.8235	0.8235
gga-miR-12215-5p	ENSGALT00000090743	ARID5B	166	-44.55	44981	127 152	23	0.7391	0.7391
gga-miR-2127	ENSGALT00000060943	CBLL1	166	-44.77	44977	92 113	19	0.8421	0.9474
gga-miR-12282-5p	ENSGALT00000021278	CECR2	166	-45.33	44981	4324 4349	23	0.7391	0.8696
gga-miR-1587	ENSGALT00000003570	KLHL24	166	-46.36	44976	107 126	17	0.8235	1
gga-miR-7475-5p	ENSGALT00000090743	ARID5B	167	-35.13	44973	526 545	14	0.9286	0.9286
gga-miR-12245-3p	ENSGALT00000011976	YIPF5	167	-35.14	44978	1 22	20	0.8	0.8
gga-miR-7477-3p	ENSGALT00000020934	AKR1D1	167	-35.26	44978	97 120	20	0.75	0.85
gga-miR-12241-3p	ENSGALT00000060943	CBLL1	167	-35.5	44975	270 287	16	0.875	0.9375
gga-miR-12253-5p	ENSGALT00000080917	HIST1H110	167	-35.71	44977	30 51	18	0.7778	0.8333
gga-miR-1763	ENSGALT00000060943	CBLL1	167	-35.72	44979	79 100	20	0.8	0.8
gga-miR-2127	ENSGALT00000093238	ZNF503	167	-35.75	44977	615 635	18	0.7778	0.8333
gga-miR-1611	ENSGALT00000010361	ABHD17C	167	-35.81	44978	1030 1052	20	0.8	0.95
gga-miR-7477-5p	ENSGALT00000082189	FAM43A	167	-36.81	44978	116 139	20	0.8	0.8
gga-miR-1785	ENSGALT00000100459	MBLAC1	167	-36.83	44977	1015 1036	18	0.8333	0.9444
gga-miR-1716	ENSGALT00000069945	BEND5	167	-36.93	44973	42 65	14	0.8571	1
gga-miR-6567-3p	ENSGALT00000074990	IGF1R	167	-36.97	44977	7 27	18	0.7778	0.8333
gga-miR-12289-5p	ENSGALT00000002791	CUX1	167	-37.01	44977	1345 1365	18	0.7778	0.8333
gga-miR-7475-3p	ENSGALT00000093238	ZNF503	167	-37.15	44974	470 489	16	0.875	0.9375
gga-miR-7475-5p	ENSGALT00000051926	VDAC2	167	-37.54	44973	4 23	14	0.9286	0.9286
gga-miR-12237-5p	ENSGALT00000020554	NAA20	167	-37.62	44977	164 187	18	0.7222	0.8889
gga-miR-1792	ENSGALT00000012021	ARCN1	167	-37.73	44979	2106 2127	20	0.85	0.9
gga-miR-12217-3p	ENSGALT00000039200	PIM3	167	-38.58	44973	447 465	14	0.9286	0.9286
gga-miR-12284-5p	ENSGALT00000083731	EIF4B	167	-38.64	44977	2884 2904	18	0.7778	0.8333
gga-miR-12295-5p	ENSGALT00000100459	MBLAC1	167	-38.77	44979	524 545	20	0.8	0.8
gga-miR-12279-5p	ENSGALT00000026468	EIF1AX	167	-38.95	44978	139 162	20	0.8	0.8
gga-miR-12245-3p	ENSGALT00000083624	FAM126A	167	-39.58	44978	93 115	20	0.8	0.8
gga-miR-12273-5p	ENSGALT00000039200	PIM3	167	-39.75	44978	1144 1166	20	0.75	0.85
gga-miR-12253-5p	ENSGALT00000011312	EEF2K	167	-39.88	44977	1311 1332	18	0.7778	0.8333
gga-miR-12282-5p	ENSGALT00000043264	SOCS3	167	-40.58	44973	23 47	14	0.9286	0.9286
gga-miR-12237-3p	ENSGALT00000090743	ARID5B	167	-41.37	44975	530 553	18	0.8889	0.8889
gga-miR-6642-3p	ENSGALT00000082189	FAM43A	167	-41.83	44974	1013 1037	17	0.8824	0.8824
gga-miR-12217-3p	ENSGALT00000051926	VDAC2	167	-42.66	44973	113 131	14	0.8571	1
gga-miR-1759-3p	ENSGALT00000011976	YIPF5	167	-42.83	44981	1284 1308	22	0.6818	0.9091
gga-miR-2127	ENSGALT00000012890	KCTD2	167	-45.31	44977	7 27	18	0.8333	0.9444
gga-miR-12215-5p	ENSGALT00000009021	ARF4	167	-48.52	44981	191 213	22	0.8182	0.9091
gga-miR-7475-5p	ENSGALT00000096678	PRORSD1P	168	-35.04	44974	53 72	15	0.8667	0.9333
gga-miR-12286-5p	ENSGALT00000105495	KIF7	168	-35.28	44978	1951 1973	19	0.7895	0.7895
gga-miR-7448-5p	ENSGALT00000022477	SPIRE1	168	-35.31	44979	63 91	21	0.7143	0.8571
gga-miR-1716	ENSGALT00000044677	NLGN3	168	-35.43	44980	3215 3237	21	0.7619	0.8095
gga-miR-7477-3p	ENSGALT00000010512	ZFAND6	168	-35.46	44979	31 54	21	0.7619	0.8095
gga-miR-7456-3p	ENSGALT00000019461	SNU13	168	-35.58	44978	847 868	19	0.7895	0.9474
gga-miR-6556-5p	ENSGALT00000043264	SOCS3	168	-35.86	44976	842 865	19	0.8421	0.8947
gga-miR-12242-5p	ENSGALT00000041398	BET1	168	-36.75	44978	106 129	19	0.6842	0.8947
gga-miR-12245-5p	ENSGALT00000070489	CDH15	168	-36.88	44979	8 33	23	0.7391	0.7826
gga-miR-12279-5p	ENSGALT00000002661	LRIG2	168	-37.17	44979	13 37	22	0.7727	0.7727
gga-miR-12273-5p	ENSGALT00000022477	SPIRE1	168	-38.27	44978	436 457	19	0.7895	0.7895
gga-miR-12282-5p	ENSGALT00000098056	PDGFD	168	-38.64	44981	39 63	23	0.7826	0.7826
gga-miR-1587	ENSGALT00000049026	INSR	168	-38.71	44976	1699 1721	20	0.85	0.85
gga-miR-1604	ENSGALT00000007164	TNIP1	168	-38.96	44978	2486 2508	19	0.8421	0.8947
gga-miR-7475-5p	ENSGALT00000037175	PHLPP1	168	-38.98	44976	1493 1511	17	0.8824	0.8824
gga-miR-1773-5p	ENSGALT00000039200	PIM3	168	-39.31	44979	683 708	23	0.7391	0.7826
gga-miR-12245-5p	ENSGALT00000049191	ACVR1B	168	-39.6	44979	3 26	21	0.7619	0.8095
gga-miR-1763	ENSGALT00000083624	FAM126A	168	-40.03	44979	28 51	21	0.7619	0.8095
gga-miR-12241-3p	ENSGALT00000039200	PIM3	168	-40.57	44975	571 590	17	0.8824	0.8824
gga-miR-12237-5p	ENSGALT00000070694	HHIP	168	-40.7	44980	719 745	24	0.7083	0.8333
gga-miR-12216-5p	ENSGALT00000039200	PIM3	168	-40.75	44977	230 248	18	0.8333	0.8889
gga-miR-12217-3p	ENSGALT00000083624	FAM126A	168	-40.83	44975	28 47	17	0.8824	0.8824
gga-miR-12279-5p	ENSGALT00000060943	CBLL1	168	-41.14	44978	266 288	19	0.7895	0.9474
gga-miR-6596-3p	ENSGALT00000021278	CECR2	168	-41.97	44978	335 356	19	0.7368	0.8421
gga-miR-1777	ENSGALT00000093238	ZNF503	168	-42.52	44976	69 90	19	0.8421	0.8947
gga-miR-12237-5p	ENSGALT00000044677	NLGN3	168	-42.57	44979	3342 3366	21	0.7143	0.8571
gga-miR-7475-5p	ENSGALT00000093238	ZNF503	168	-42.61	44974	90 109	15	0.8667	0.9333
gga-miR-12273-5p	ENSGALT00000048945	ZBTB39	168	-43.56	44978	422 443	19	0.7895	0.9474
gga-miR-12217-3p	ENSGALT00000060943	CBLL1	168	-45.52	44975	1155 1174	17	0.8824	0.8824
gga-miR-6642-3p	ENSGALT00000059485	FGD3	168	-47.08	44979	159 182	21	0.7619	0.8095
gga-miR-2127	ENSGALT00000097821	QPRT	169	-35.04	44975	672 692	16	0.8125	0.9375
gga-miR-12218-5p	ENSGALT00000083731	EIF4B	169	-35.34	44980	3007 3033	23	0.7826	0.8696
gga-miR-12253-3p	ENSGALT00000009021	ARF4	169	-35.39	44976	1761 1783	18	0.8333	0.8889
gga-miR-12217-3p	ENSGALT00000100684	HELB	169	-35.71	44975	490 508	16	0.875	0.875
gga-miR-12295-5p	ENSGALT00000096777	C20orf194	169	-36.19	44978	46 66	19	0.8421	0.8421
gga-miR-1790	ENSGALT00000007164	TNIP1	169	-37.88	44976	1716 1736	18	0.8333	0.8889
gga-miR-12207-3p	ENSGALT00000007164	TNIP1	169	-38.48	44976	1097 1118	18	0.8333	0.8889
gga-miR-7475-5p	ENSGALT00000012890	KCTD2	169	-38.69	44975	192 211	16	0.875	0.875
gga-miR-1587	ENSGALT00000095589	SH2D3C	169	-38.69	44976	569 590	19	0.7895	0.8947
gga-miR-12279-5p	ENSGALT00000085925	EIF2A	169	-39.03	44979	2034 2056	20	0.7	0.85
gga-miR-12216-5p	ENSGALT00000088708	CNIH1	169	-39.07	44976	58 79	18	0.8333	0.8889
gga-miR-12287-5p	ENSGALT00000100459	MBLAC1	169	-39.16	44976	482 505	20	0.8	0.85
gga-miR-12268-5p	ENSGALT00000105495	KIF7	169	-39.99	44976	71 91	18	0.8333	0.8889
gga-miR-12268-5p	ENSGALT00000020462	PRPF40A	169	-40.38	44976	402 422	18	0.8333	0.8889
gga-miR-1790	ENSGALT00000085925	EIF2A	169	-40.7	44976	73 93	18	0.8333	0.8889
gga-miR-12215-5p	ENSGALT00000020462	PRPF40A	169	-40.92	44979	32 56	20	0.7	0.85
gga-miR-12245-3p	ENSGALT00000011976	YIPF5	169	-41.26	44976	51 75	20	0.8	0.85
gga-miR-12242-5p	ENSGALT00000093238	ZNF503	169	-41.39	44978	961 982	19	0.7895	0.8947
gga-miR-6597-3p	ENSGALT00000100459	MBLAC1	169	-41.53	44980	897 923	24	0.75	0.75
gga-miR-12263-5p	ENSGALT00000105886	TRIM9	169	-41.94	44978	475 500	23	0.8261	0.8261
gga-miR-7475-5p	ENSGALT00000090743	ARID5B	169	-42.78	44976	339 359	18	0.8333	0.8889
gga-miR-12245-3p	ENSGALT00000051926	VDAC2	169	-43.18	44978	8 29	20	0.85	0.85
gga-miR-7455-5p	ENSGALT00000097821	QPRT	169	-43.5	44979	1233 1255	20	0.8	0.9
gga-miR-12245-3p	ENSGALT00000019339	UBN2	169	-46.11	44977	234 257	20	0.85	0.85
gga-miR-12242-3p	ENSGALT00000093238	ZNF503	170	-35.03	44977	1317 1341	20	0.8	0.85
gga-miR-6556-3p	ENSGALT00000019339	UBN2	170	-35.19	44976	404 425	17	0.8235	0.8824
gga-miR-12253-5p	ENSGALT00000070694	HHIP	170	-35.77	44977	740 762	19	0.7895	0.8947
gga-miR-1306-5p	ENSGALT00000016249	EGLN3	170	-35.99	44981	469 495	24	0.7083	0.7917
gga-miR-6643-5p	ENSGALT00000089082	MTFR1L	170	-36.19	44977	192 213	19	0.8421	0.8421
gga-miR-1587	ENSGALT00000007164	TNIP1	170	-36.57	44976	2481 2500	17	0.8235	0.8824
gga-miR-12279-5p	ENSGALT00000070694	HHIP	170	-37.45	44976	241 263	17	0.8235	0.8824
gga-miR-6556-3p	ENSGALT00000094813	LIMA1	170	-37.57	44977	874 896	19	0.7895	0.8947
gga-miR-1716	ENSGALT00000020462	PRPF40A	170	-38.21	44978	2 28	22	0.7727	0.8636
gga-miR-7475-5p	ENSGALT00000090743	ARID5B	170	-38.8	44976	196 215	17	0.8235	0.8824
gga-miR-2127	ENSGALT00000084342	TMEM131	170	-38.89	44977	5761 5782	19	0.7895	0.8947
gga-miR-1607	ENSGALT00000083731	EIF4B	170	-38.99	44976	3445 3464	17	0.7647	0.9412
gga-miR-12279-5p	ENSGALT00000022477	SPIRE1	170	-40.09	44979	13 35	21	0.8095	0.8571
gga-miR-12215-5p	ENSGALT00000100459	MBLAC1	170	-40.48	44981	695 720	23	0.7391	0.7826
gga-miR-7475-5p	ENSGALT00000097821	QPRT	170	-40.79	44972	1365 1384	13	1	1
gga-miR-7475-5p	ENSGALT00000020462	PRPF40A	170	-40.98	44976	204 223	17	0.8235	0.8824
gga-miR-12286-5p	ENSGALT00000007164	TNIP1	170	-41.16	44978	2487 2514	24	0.7917	0.7917
gga-miR-12273-5p	ENSGALT00000022477	SPIRE1	170	-42.29	44978	306 326	19	0.8421	0.8421
gga-miR-12237-5p	ENSGALT00000037175	PHLPP1	170	-43.19	44977	628 653	20	0.75	0.9
gga-miR-12215-5p	ENSGALT00000060943	CBLL1	170	-43.47	44981	1482 1508	24	0.75	0.75
gga-miR-12279-5p	ENSGALT00000085922	EXOSC2	170	-43.94	44979	5 27	21	0.8095	0.8571
gga-miR-12215-5p	ENSGALT00000061988	VCL	170	-44.28	44981	235 261	24	0.75	0.75
gga-miR-12216-5p	ENSGALT00000093238	ZNF503	170	-44.88	44977	535 556	19	0.8421	0.8421
gga-miR-12237-5p	ENSGALT00000004992	TXNDC11	170	-47.81	44980	6 29	21	0.7619	0.7619
gga-miR-12215-5p	ENSGALT00000105495	KIF7	170	-48.47	44981	341 366	23	0.7826	0.8696
gga-miR-12275-3p	ENSGALT00000002661	LRIG2	171	-35.41	44977	95 116	18	0.8333	0.8333
gga-miR-1759-3p	ENSGALT00000100459	MBLAC1	171	-35.63	44978	910 935	20	0.8	0.85
gga-miR-12273-5p	ENSGALT00000007164	TNIP1	171	-36.52	44978	1067 1089	20	0.8	0.85
gga-miR-12253-5p	ENSGALT00000098056	PDGFD	171	-37.17	44977	26 47	18	0.8333	0.8333
gga-miR-6556-3p	ENSGALT00000019461	SNU13	171	-37.55	44978	89 111	20	0.8	0.85
gga-miR-12215-5p	ENSGALT00000002661	LRIG2	171	-37.88	44981	100 124	22	0.7273	0.7727
gga-miR-12242-3p	ENSGALT00000010361	ABHD17C	171	-37.93	44979	241 262	20	0.75	0.9
gga-miR-2127	ENSGALT00000037175	PHLPP1	171	-38	44977	1386 1406	18	0.7778	0.8889
gga-miR-2127	ENSGALT00000019461	SNU13	171	-38.47	44977	652 672	18	0.7222	0.9444
gga-miR-12229-5p	ENSGALT00000039200	PIM3	171	-39.88	44978	883 905	20	0.8	0.85
gga-miR-6587-5p	ENSGALT00000044058	CYP2U1	171	-40.42	44979	193 214	20	0.8	0.85
gga-miR-12237-5p	ENSGALT00000019339	UBN2	171	-40.99	44979	511 536	22	0.8182	0.8182
gga-miR-12263-5p	ENSGALT00000093238	ZNF503	171	-41.36	44978	1325 1348	21	0.8095	0.8095
gga-miR-12279-5p	ENSGALT00000069945	BEND5	171	-43.35	44978	45 69	21	0.8095	0.8095
gga-miR-12245-3p	ENSGALT00000100459	MBLAC1	171	-46.64	44977	1045 1066	18	0.8333	0.8333
gga-miR-12226-3p	ENSGALT00000020934	AKR1D1	171	-47.74	45006	181 204	19	0.9474	0.9474
gga-miR-12207-5p	ENSGALT00000040268	PNPLA7	172	-35.18	44979	3500 3524	22	0.7727	0.8182
gga-miR-7475-5p	ENSGALT00000039200	PIM3	172	-36.94	44974	807 826	15	0.9333	0.9333
gga-miR-12279-5p	ENSGALT00000039200	PIM3	172	-37.38	44979	818 842	22	0.7727	0.8182
gga-miR-12273-5p	ENSGALT00000093238	ZNF503	172	-38.17	44978	1903 1924	19	0.7895	0.8421
gga-miR-12217-3p	ENSGALT00000070694	HHIP	172	-39.6	44975	392 412	18	0.8889	0.8889
gga-miR-12245-5p	ENSGALT00000080917	HIST1H110	172	-40.05	44978	41 63	19	0.7368	0.8947
gga-miR-12285-3p	ENSGALT00000039200	PIM3	172	-40.4	44976	25 44	17	0.8824	0.9412
gga-miR-12215-5p	ENSGALT00000069945	BEND5	172	-40.66	44980	52 75	21	0.8095	0.8095
gga-miR-7477-3p	ENSGALT00000020934	AKR1D1	172	-40.75	44978	147 169	19	0.7368	0.8947
gga-miR-7455-5p	ENSGALT00000021278	CECR2	172	-43.48	44979	58 81	21	0.8095	0.8095
gga-miR-12279-5p	ENSGALT00000026220	DYNLT3	172	-45.57	44979	23 46	21	0.8095	0.8095
gga-miR-12245-3p	ENSGALT00000090743	ARID5B	172	-47.13	44977	238 257	18	0.8889	0.8889
gga-miR-1625-5p	ENSGALT00000070489	CDH15	173	-35.21	44980	1665 1690	22	0.7273	0.8636
gga-miR-1759-3p	ENSGALT00000026654	PHKA2	173	-36.59	44980	4923 4951	25	0.72	0.8
gga-miR-12250-5p	ENSGALT00000009964	ABCC8	173	-38.18	44979	1818 1840	20	0.8	0.95
gga-miR-12285-3p	ENSGALT00000080964	NR3C1	173	-38.74	44975	8 28	16	0.875	0.9375
gga-miR-6597-3p	ENSGALT00000003737	RUSC2	173	-40.17	44980	5504 5530	24	0.75	0.7917
gga-miR-1759-3p	ENSGALT00000003737	RUSC2	173	-40.4	44981	5700 5723	22	0.8182	0.9091
gga-miR-12245-5p	ENSGALT00000039200	PIM3	173	-41.58	44979	234 256	20	0.8	0.8
gga-miR-1777	ENSGALT00000034212	TMEM254	173	-41.94	44976	1 21	18	0.8889	0.8889
gga-miR-7475-5p	ENSGALT00000049026	INSR	173	-42.8	44976	34 54	18	0.8889	0.8889
gga-miR-12237-3p	ENSGALT00000090743	ARID5B	173	-43.52	44976	163 185	18	0.8889	0.8889
gga-miR-12237-3p	ENSGALT00000105495	KIF7	173	-43.99	44976	144 166	18	0.8889	0.8889
gga-miR-7475-5p	ENSGALT00000090743	ARID5B	173	-44.62	44976	218 239	19	0.8421	0.8947
gga-miR-12215-5p	ENSGALT00000093238	ZNF503	173	-46.14	44981	64 87	22	0.7727	0.8182
gga-miR-1790	ENSGALT00000002550	PTPN9	174	-35.2	44976	884 903	17	0.8824	0.8824
gga-miR-7475-5p	ENSGALT00000105886	TRIM9	174	-35.97	44976	545 564	17	0.8824	0.8824
gga-miR-12242-5p	ENSGALT00000020934	AKR1D1	174	-38.64	44980	25 48	21	0.7619	0.8095
gga-miR-1466	ENSGALT00000027682	GJA3	174	-38.85	44976	1332 1355	17	0.9412	1
gga-miR-7475-5p	ENSGALT00000067091	MGEA5	174	-40.71	44976	217 236	17	0.8824	0.8824
gga-miR-1777	ENSGALT00000004992	TXNDC11	174	-41.18	44976	86 105	17	0.8235	0.9412
gga-miR-12295-5p	ENSGALT00000016249	EGLN3	174	-44.36	44977	282 307	21	0.8095	0.8571
gga-miR-12282-5p	ENSGALT00000014063	MRC1	174	-44.59	44981	206 231	23	0.7391	0.8261
gga-miR-12237-5p	ENSGALT00000083731	EIF4B	174	-44.75	44980	223 246	21	0.6667	0.9048
gga-miR-12237-3p	ENSGALT00000023705	PRRC1	174	-45.67	44976	255 276	17	0.8824	0.8824
gga-miR-12215-5p	ENSGALT00000105886	TRIM9	174	-46.17	44980	408 430	21	0.8571	0.8571
gga-miR-12237-5p	ENSGALT00000007164	TNIP1	174	-46.39	44980	1707 1730	21	0.8095	0.9048
gga-miR-7475-5p	ENSGALT00000021278	CECR2	174	-46.57	44976	321 340	17	0.8824	0.8824
gga-miR-1759-3p	ENSGALT00000093238	ZNF503	174	-47.3	44981	184 210	24	0.7917	0.875
gga-miR-12215-5p	ENSGALT00000049191	ACVR1B	174	-50.21	44981	34 60	24	0.75	0.7917
gga-miR-12287-5p	ENSGALT00000027873	FZD4	175	-35.15	44977	506 526	18	0.8333	0.8889
gga-miR-6566-3p	ENSGALT00000019339	UBN2	175	-35.27	44977	71 91	18	0.7778	0.9444
gga-miR-7481-3p	ENSGALT00000100430	RBPJ	175	-35.55	44979	33 54	20	0.8	0.9
gga-miR-12273-5p	ENSGALT00000016249	EGLN3	175	-35.71	44978	303 325	20	0.85	0.85
gga-miR-12232-3p	ENSGALT00000049191	ACVR1B	175	-35.97	44979	346 367	20	0.8	0.9
gga-miR-1686	ENSGALT00000003737	RUSC2	175	-37.19	44978	5435 5457	20	0.75	0.95
gga-miR-12240-5p	ENSGALT00000083731	EIF4B	175	-37.95	44979	1700 1721	20	0.8	0.9
gga-miR-6649-3p	ENSGALT00000020462	PRPF40A	175	-38.06	44978	1251 1276	23	0.7826	0.8261
gga-miR-12226-5p	ENSGALT00000059485	FGD3	175	-38.12	44978	68 91	21	0.8095	0.8571
gga-miR-7475-5p	ENSGALT00000037175	PHLPP1	175	-38.18	44973	1165 1184	14	1	1
gga-miR-12273-5p	ENSGALT00000094813	LIMA1	175	-40.45	44978	579 601	20	0.85	0.85
gga-miR-12237-5p	ENSGALT00000093238	ZNF503	175	-44.25	44977	475 498	18	0.8333	0.8889
gga-miR-12242-3p	ENSGALT00000105495	KIF7	176	-35.29	44979	3613 3636	21	0.8095	0.8571
gga-miR-1770	ENSGALT00000021278	CECR2	176	-36.39	44978	2729 2750	19	0.8421	0.8421
gga-miR-12250-5p	ENSGALT00000026848	INTS9	176	-37.81	44979	2814 2840	24	0.75	0.8333
gga-miR-12282-3p	ENSGALT00000017222	PPA2	176	-38.01	44979	265 288	21	0.8095	0.8571
gga-miR-12217-3p	ENSGALT00000039200	PIM3	176	-39.49	44974	324 342	15	0.9333	1
gga-miR-1587	ENSGALT00000003737	RUSC2	176	-39.53	44974	1472 1491	15	0.9333	1
gga-miR-12215-5p	ENSGALT00000043264	SOCS3	176	-39.6	44978	1 22	19	0.8421	0.8421
gga-miR-7455-5p	ENSGALT00000067091	MGEA5	176	-39.69	44979	33 56	21	0.7619	0.9048
gga-miR-12282-5p	ENSGALT00000020462	PRPF40A	176	-42.36	44980	114 140	23	0.7826	0.8696
gga-miR-7477-3p	ENSGALT00000098056	PDGFD	176	-42.89	44979	78 101	21	0.8095	0.8571
gga-miR-12245-3p	ENSGALT00000037175	PHLPP1	176	-43.26	44978	867 888	19	0.8421	0.8421
gga-miR-12279-5p	ENSGALT00000093238	ZNF503	176	-43.68	44979	466 490	22	0.8182	0.8182
gga-miR-7455-5p	ENSGALT00000085925	EIF2A	176	-43.86	44978	32 54	19	0.7895	0.8947
gga-miR-7475-5p	ENSGALT00000001712	FGFR3	176	-45.09	44974	114 133	15	0.9333	1
gga-miR-7455-5p	ENSGALT00000080964	NR3C1	176	-45.23	44979	256 281	23	0.7826	0.8261
gga-miR-12237-3p	ENSGALT00000010512	ZFAND6	176	-47.02	44978	372 393	19	0.8421	0.8421
gga-miR-12237-3p	ENSGALT00000090743	ARID5B	176	-50.33	44978	178 199	19	0.8421	0.8421
gga-miR-1635	ENSGALT00000082189	FAM43A	177	-41.14	44981	905 928	22	0.7727	0.8636
gga-miR-7475-5p	ENSGALT00000081334	VAV3	177	-42.36	44975	4 23	16	0.9375	0.9375
gga-miR-12215-5p	ENSGALT00000020462	PRPF40A	177	-42.7	44981	65 92	25	0.76	0.84
gga-miR-12215-5p	ENSGALT00000105886	TRIM9	177	-43.65	44981	384 407	22	0.8182	0.8182
gga-miR-12279-5p	ENSGALT00000070694	HHIP	177	-43.77	44979	343 365	20	0.8	0.85
gga-miR-7475-5p	ENSGALT00000090743	ARID5B	177	-44.37	44975	323 342	16	0.9375	0.9375
gga-miR-1716	ENSGALT00000021278	CECR2	178	-36.75	44980	55 78	21	0.8095	0.8095
gga-miR-1594	ENSGALT00000070489	CDH15	178	-38.41	44977	2083 2104	19	0.8947	0.8947
gga-miR-12212-5p	ENSGALT00000039200	PIM3	178	-41.68	44976	571 590	17	0.8824	0.9412
gga-miR-1716	ENSGALT00000046125	TIMP3	178	-42.29	44980	2 25	21	0.7619	0.8571
gga-miR-12237-5p	ENSGALT00000083731	EIF4B	178	-42.87	44977	550 574	19	0.8947	0.8947
gga-miR-12215-5p	ENSGALT00000090743	ARID5B	178	-44.82	44981	96 121	23	0.7826	0.8261
gga-miR-7475-5p	ENSGALT00000090743	ARID5B	178	-46.49	44976	295 314	17	0.8824	0.9412
gga-miR-7475-5p	ENSGALT00000021278	CECR2	178	-48.6	44976	268 287	17	0.8824	0.9412
gga-miR-12237-3p	ENSGALT00000002661	LRIG2	178	-49.86	44977	1 23	21	0.8571	0.8571
gga-miR-12235-3p	ENSGALT00000070489	CDH15	179	-36.08	44979	463 485	20	0.85	0.9
gga-miR-12258-5p	ENSGALT00000010361	ABHD17C	179	-42.24	44978	244 267	20	0.8	0.95
gga-miR-1586	ENSGALT00000002550	PTPN9	180	-38.7	44978	1087 1109	19	0.8421	0.8947
gga-miR-1560-5p	ENSGALT00000090743	ARID5B	180	-38.71	44978	96 117	19	0.8421	0.8947
gga-miR-12279-5p	ENSGALT00000039200	PIM3	180	-40.37	44978	569 591	19	0.8421	0.8947
gga-miR-12237-5p	ENSGALT00000083731	EIF4B	180	-41.01	44979	1359 1383	21	0.8571	0.8571
gga-miR-12215-5p	ENSGALT00000059485	FGD3	180	-46.07	44980	33 56	21	0.8571	0.8571
gga-miR-7467-5p	ENSGALT00000002661	LRIG2	181	-38.91	44979	190 212	20	0.8	0.9
gga-miR-6642-3p	ENSGALT00000070694	HHIP	181	-47.59	44979	389 411	20	0.85	0.85
gga-miR-12237-5p	ENSGALT00000088708	CNIH1	181	-48.04	44980	58 82	22	0.8182	0.8636
gga-miR-1668-3p	ENSGALT00000094813	LIMA1	182	-36.47	44976	203 223	17	0.9412	0.9412
gga-miR-1754-3p	ENSGALT00000010361	ABHD17C	182	-37.6	44976	276 296	17	0.9412	0.9412
gga-miR-12237-5p	ENSGALT00000016249	EGLN3	182	-45.09	44980	357 380	21	0.8095	0.8571
gga-miR-12242-5p	ENSGALT00000026654	PHKA2	182	-47.27	44980	5883 5906	21	0.7143	0.9524
gga-miR-12215-5p	ENSGALT00000049191	ACVR1B	182	-49.68	44981	14 39	23	0.8261	0.8261
gga-miR-12215-5p	ENSGALT00000022477	SPIRE1	182	-51.95	44981	267 293	24	0.7917	0.8333
gga-miR-12245-3p	ENSGALT00000090743	ARID5B	182	-56.41	44978	277 300	21	0.9048	0.9048
gga-miR-12257-5p	ENSGALT00000021278	CECR2	183	-40.35	44978	3080 3102	20	0.85	0.95
gga-miR-1763	ENSGALT00000009021	ARF4	183	-45.53	44978	176 199	20	0.9	0.9
gga-miR-12245-3p	ENSGALT00000012890	KCTD2	183	-57.86	44978	201 223	20	0.9	0.9
gga-miR-12276-3p	ENSGALT00000024957	CD80	184	-36.06	44978	1293 1314	19	0.8421	0.9474
gga-miR-1466	ENSGALT00000093238	ZNF503	184	-37.96	44978	836 859	19	0.8947	0.8947
gga-miR-1773-5p	ENSGALT00000025319	NELFA	184	-40.5	44979	348 371	21	0.8571	0.9048
gga-miR-12237-5p	ENSGALT00000026468	EIF1AX	184	-47.53	44980	35 60	23	0.8696	0.8696
gga-miR-7448-5p	ENSGALT00000011058	ITIH2	185	-37.75	44980	232 261	23	0.7826	0.913
gga-miR-12215-5p	ENSGALT00000010361	ABHD17C	185	-53.06	44981	129 156	25	0.84	0.84
gga-miR-1466	ENSGALT00000089082	MTFR1L	186	-42.36	44980	194 217	21	0.8095	0.9048
gga-miR-12243-3p	ENSGALT00000013344	RELN	188	-42.15	44978	133 154	19	0.8421	1
gga-miR-12268-5p	ENSGALT00000093238	ZNF503	190	-56.66	44976	477 496	17	1	1
gga-miR-12215-5p	ENSGALT00000084342	TMEM131	199	-52.61	44981	5500 5524	22	0.9091	0.9091

## Sheet: miRNA-meta lncRNA
miRNA	Transcript id	Score	Energy-Kcal/Mol	Query-Aln(start-end)	Subjetct-Al(Start-End)	Al-Len	Subject-Identity	Query-Identity
gga-miR-1604	ENSGALT00000095990	159	-35.01	2 21	393 416	20	0.8	0.85
gga-miR-6656-5p	ENSGALT00000099876	183	-35.1	2 22	2809 2831	20	0.9	0.9
gga-miR-6634-5p	ENSGALT00000107573	146	-35.23	3 23	593 616	20	0.75	0.85
gga-miR-12282-5p	ENSGALT00000106265	143	-35.43	2 22	1626 1653	23	0.7826	0.7826
gga-miR-6643-5p	ENSGALT00000099876	164	-35.53	2 20	2937 2957	19	0.7895	0.8947
gga-miR-762	ENSGALT00000106323	143	-36.03	2 21	92 116	22	0.6818	0.8636
gga-miR-12261-3p	ENSGALT00000099876	172	-36.25	2 19	2503 2522	17	0.8824	0.9412
gga-miR-12242-5p	ENSGALT00000107573	155	-36.27	2 23	679 702	22	0.7273	0.8636
gga-miR-7477-5p	ENSGALT00000106265	146	-36.33	2 22	1782 1802	20	0.65	0.85
gga-miR-6593-5p	ENSGALT00000099876	172	-36.37	2 21	939 961	19	0.7895	1
gga-miR-2127	ENSGALT00000099876	153	-36.62	2 20	2799 2818	18	0.7222	0.9444
gga-miR-6588-3p	ENSGALT00000107573	169	-36.71	2 22	430 452	20	0.75	0.95
gga-miR-6643-5p	ENSGALT00000107573	147	-36.79	2 20	190 210	18	0.7778	0.8889
gga-miR-12219-5p	ENSGALT00000107573	164	-37.69	2 23	315 342	25	0.72	0.76
gga-miR-1770	ENSGALT00000099876	142	-38.43	3 21	2809 2832	20	0.8	0.9
gga-miR-12253-5p	ENSGALT00000099876	154	-39.6	2 21	2806 2826	19	0.7368	0.8947
